# Supplementary material for: N-(2-Amino­ethyl)-5-(dimethyl­amino)naphthalene-1-sulfonamide
Source: Acta Crystallogr Sect E Struct Rep Online. 2009 May 29;65(Pt 6):o1452. doi: 10.1107/S160053680901962X (PMC2969652; doi:10.1107/S160053680901962X)
Supplement: Supplementary file 2 [file e-65-o1452-Isup2.hkl]

# 
# h,k,l, Fc-squared, Fo-squared, sigma(Fo-squared) and status flag 
# 
data_I
_shelx_title ' T in Pna2(1)' 
_shelx_refln_list_code          4 
_shelx_F_calc_maximum      132.42 
_exptl_crystal_F_000       624.00 
_reflns_d_resolution_high  0.7828 
 
loop_ 
 _symmetry_equiv_pos_as_xyz 
 'x, y, z' 
 '-x, -y, z+1/2' 
 'x+1/2, -y+1/2, z' 
 '-x+1/2, y+1/2, z+1/2' 
 
_cell_length_a    15.5221 
_cell_length_b    11.5423 
_cell_length_c     8.1360 
_cell_angle_alpha  90.000 
_cell_angle_beta   90.000 
_cell_angle_gamma  90.000 
 
_shelx_F_squared_multiplier     1.000 
 
loop_ 
 _refln_index_h 
 _refln_index_k 
 _refln_index_l 
 _refln_F_squared_calc 
 _refln_F_squared_meas 
 _refln_F_squared_sigma 
 _refln_observed_status 
   2   0 -10      126.73      129.73      9.45 o 
   4   0 -10       52.37       52.67      5.79 o 
   3   1 -10       28.50       34.07      4.07 o 
   4   1 -10       32.55       35.29      4.16 o 
   5   1 -10       10.69       19.40      2.77 o 
   4   2 -10       24.78       34.60      5.64 o 
   2   0  -9       52.99       65.93      6.63 o 
   4   0  -9       44.56       43.45      5.41 o 
   6   0  -9       42.10       35.82      6.25 o 
   8   0  -9       42.00       40.25      6.56 o 
   1   1  -9        0.31        3.51      1.68 o 
   2   1  -9      261.04      255.10      9.95 o 
   3   1  -9       15.78       16.34      2.67 o 
   4   1  -9      186.05      181.95      8.13 o 
   5   1  -9       38.45       42.85      4.64 o 
   6   1  -9       53.11       54.18      4.25 o 
   7   1  -9        3.71        8.14      1.72 o 
   8   1  -9       42.31       54.77      4.42 o 
   9   1  -9        7.05        6.99      1.63 o 
   2   2  -9       35.67       49.01      5.49 o 
   3   2  -9      142.09      127.21      8.99 o 
   4   2  -9       66.63       68.85      4.90 o 
   5   2  -9       46.30       44.95      3.84 o 
   6   2  -9       18.99       18.23      2.87 o 
   7   2  -9       12.90       25.28      3.45 o 
   8   2  -9       25.17       25.62      4.42 o 
   9   2  -9        7.24       10.50      2.45 o 
   3   3  -9       32.96       38.35      3.70 o 
   4   3  -9       52.58       54.22      4.06 o 
   5   3  -9       55.18       55.61      3.48 o 
   6   3  -9       36.44       41.69      4.76 o 
   7   3  -9       42.87       49.23      4.80 o 
   8   3  -9       49.53       47.76      4.53 o 
   9   3  -9        7.14        9.26      2.12 o 
   2   4  -9        3.12        4.12      2.13 o 
   3   4  -9      152.68      151.38     10.29 o 
   4   4  -9       31.50       35.69      3.48 o 
   5   4  -9      191.03      180.58     15.43 o 
   6   4  -9       18.87       26.14      3.31 o 
   7   4  -9       17.25       19.13      2.84 o 
   8   4  -9        2.80        3.06      1.40 o 
   1   5  -9        9.17       15.70      3.28 o 
   2   5  -9       10.85       13.19      3.05 o 
   3   5  -9       26.95       26.75      4.88 o 
   4   5  -9       18.03       24.47      4.80 o 
   5   5  -9       40.22       47.56      8.27 o 
   6   5  -9       12.62       11.45      1.88 o 
   7   5  -9       68.22       70.61      4.80 o 
   1   6  -9      103.98       96.65      8.46 o 
   2   6  -9        7.42        8.38      2.74 o 
   3   6  -9      100.99      104.20      8.69 o 
   4   6  -9       27.81       38.80      6.40 o 
   5   6  -9      116.03      125.00      9.91 o 
   0   7  -9       24.18       21.72      4.27 o 
   1   7  -9       26.24       25.38      5.34 o 
   2   7  -9       31.96       40.55      6.86 o 
   3   7  -9        6.77        9.99      2.67 o 
   0   0  -8      611.48      638.97     18.83 o 
   2   0  -8      192.99      201.15     10.98 o 
   4   0  -8       32.90       41.62      4.95 o 
   6   0  -8      306.26      251.99     13.34 o 
   8   0  -8       49.07       52.52      6.02 o 
  10   0  -8       22.58       18.22      4.12 o 
  12   0  -8       92.92       99.85      9.22 o 
   1   1  -8       92.26       93.75      4.12 o 
   2   1  -8      142.44      148.06      6.60 o 
   3   1  -8       35.99       39.67      2.80 o 
   4   1  -8       13.80       17.39      2.48 o 
   5   1  -8        2.67        5.24      1.50 o 
   6   1  -8        7.07        9.33      1.97 o 
   7   1  -8       17.01       18.81      2.94 o 
   8   1  -8        9.93        9.32      2.01 o 
   9   1  -8        2.28        1.98      1.06 o 
  10   1  -8       57.48       56.28      4.42 o 
  11   1  -8       20.39       20.67      3.34 o 
  12   1  -8       26.70       32.35      4.44 o 
   0   2  -8      501.95      499.33     16.08 o 
   1   2  -8        5.17        4.95      1.98 o 
   2   2  -8      173.95      172.94      5.78 o 
   3   2  -8       25.11       21.78      2.42 o 
   4   2  -8       43.61       47.34      3.10 o 
   5   2  -8      214.13      214.97      6.76 o 
   6   2  -8      155.77      147.01      7.81 o 
   7   2  -8       14.28       16.35      2.86 o 
   8   2  -8       61.28       57.39      4.58 o 
   9   2  -8        7.86        6.75      1.65 o 
  10   2  -8       57.71       58.36      4.69 o 
  11   2  -8       11.77        8.55      4.92 o 
  12   2  -8       21.49       24.35      3.66 o 
   1   3  -8      157.57      166.09      7.16 o 
   2   3  -8       25.16       27.65      3.29 o 
   3   3  -8      147.50      138.12      6.41 o 
   4   3  -8       11.71       14.49      2.08 o 
   5   3  -8        7.99        7.99      1.43 o 
   6   3  -8        4.05        8.05      2.04 o 
   7   3  -8       93.04       97.64      4.67 o 
   8   3  -8      138.35      126.15      5.42 o 
   9   3  -8       73.13       73.63      5.28 o 
  10   3  -8       37.81       34.43      4.44 o 
  11   3  -8       14.34       12.80      4.38 o 
  12   3  -8       34.70       44.53      5.12 o 
   0   4  -8      143.17      158.54     10.14 o 
   1   4  -8       29.20       31.78      5.41 o 
   2   4  -8        3.34        7.63      1.70 o 
   3   4  -8       43.90       48.35      3.71 o 
   4   4  -8       12.58       25.24      4.57 o 
   5   4  -8       72.36       78.81      5.07 o 
   6   4  -8      125.11      133.80      5.60 o 
   7   4  -8       41.90       42.39      3.45 o 
   8   4  -8       71.87       81.68      7.16 o 
   9   4  -8       22.22       28.47      3.14 o 
  10   4  -8       23.47       35.26      4.35 o 
  11   4  -8       11.48       10.95      3.73 o 
   1   5  -8      241.95      229.58     12.65 o 
   2   5  -8       20.47       21.80      4.50 o 
   3   5  -8      154.44      158.01     13.57 o 
   4   5  -8        8.13       11.01      2.05 o 
   5   5  -8      115.14      112.60      6.12 o 
   6   5  -8        1.79        4.69      2.06 o 
   7   5  -8      113.55      118.95      6.44 o 
   8   5  -8       16.64       18.32      2.68 o 
   9   5  -8      144.67      147.05      7.30 o 
  10   5  -8       97.91      100.87      5.09 o 
   0   6  -8       74.47       63.19      6.71 o 
   1   6  -8        8.55       12.48      3.54 o 
   2   6  -8       27.59       33.31      5.79 o 
   3   6  -8       82.76       76.15      7.16 o 
   4   6  -8        9.24       15.71      2.56 o 
   5   6  -8       32.88       40.16      4.42 o 
   6   6  -8        9.12       16.87      2.72 o 
   7   6  -8       25.96       29.54      3.85 o 
   8   6  -8       29.62       36.30      4.34 o 
   9   6  -8       90.40      108.72      6.24 o 
   1   7  -8       99.96       97.28      5.95 o 
   2   7  -8        7.19        9.45      2.74 o 
   3   7  -8      134.08      133.92      9.99 o 
   4   7  -8       33.41       38.42      4.73 o 
   5   7  -8       87.46       99.90      5.96 o 
   6   7  -8       26.19       21.79      3.24 o 
   7   7  -8      132.54      140.46     13.57 o 
   8   7  -8        0.81        2.93      1.83 o 
   0   8  -8      105.76      105.95      9.22 o 
   1   8  -8        6.34        8.83      2.10 o 
   2   8  -8       47.61       44.74      5.49 o 
   3   8  -8       15.96       18.22      4.19 o 
   4   8  -8       63.21       67.15      7.16 o 
   5   8  -8        1.81        1.52      1.45 o 
   6   8  -8       12.67       19.11      3.05 o 
   1   9  -8        7.80       10.10      4.99 o 
   2   9  -8       18.07       22.93      3.58 o 
   3   9  -8       22.79       22.64      4.73 o 
   2   0  -7      104.60      113.88      7.62 o 
   4   0  -7      564.93      570.12     17.49 o 
   6   0  -7       65.90       68.60      6.48 o 
   8   0  -7       16.09       16.69      4.04 o 
  10   0  -7       10.29       11.20      3.20 o 
  12   0  -7      304.17      293.07     15.47 o 
  14   0  -7      133.08      148.25     11.43 o 
   0   1  -7      252.56      232.57      7.41 o 
   1   1  -7       99.40      100.20      3.99 o 
   2   1  -7      468.06      433.88      7.18 o 
   3   1  -7       43.02       40.17      2.63 o 
   4   1  -7     1202.52     1228.05     17.79 o 
   5   1  -7      155.29      136.98      4.95 o 
   6   1  -7      206.42      207.78     12.20 o 
   7   1  -7       96.90       91.51      5.44 o 
   8   1  -7      209.18      188.57      7.97 o 
   9   1  -7        5.25        4.35      1.67 o 
  10   1  -7       72.96       68.65      5.34 o 
  11   1  -7       15.37       17.47      2.98 o 
  12   1  -7       41.46       49.94      4.71 o 
  13   1  -7       16.86       29.79      5.91 o 
  14   1  -7       34.68       36.94      4.76 o 
   1   2  -7      862.92      797.41     24.19 o 
   2   2  -7       89.65       93.05      5.60 o 
   3   2  -7       63.59       61.49      3.31 o 
   4   2  -7      195.92      185.23      5.80 o 
   5   2  -7      173.25      174.57      5.74 o 
   6   2  -7      187.87      185.81      8.69 o 
   7   2  -7       50.02       58.83      3.38 o 
   8   2  -7       13.19       15.68      2.13 o 
   9   2  -7      130.29      120.38      6.71 o 
  10   2  -7       37.64       37.35      4.42 o 
  11   2  -7       12.45       16.89      2.87 o 
  12   2  -7      120.60      117.48     12.96 o 
  13   2  -7       16.73       20.34      3.48 o 
  14   2  -7       61.23       62.78      5.60 o 
   0   3  -7       61.23       68.32      4.09 o 
   1   3  -7      138.37      138.73      4.63 o 
   2   3  -7      429.76      412.15     10.33 o 
   3   3  -7       48.00       52.08      4.08 o 
   4   3  -7       47.49       50.62      5.02 o 
   5   3  -7        2.14        2.04      0.86 o 
   6   3  -7      125.52      130.74      5.11 o 
   7   3  -7       88.34       93.28      4.51 o 
   8   3  -7        2.64        6.29      1.48 o 
   9   3  -7       60.95       62.15      3.61 o 
  10   3  -7      174.07      170.14      7.62 o 
  11   3  -7       88.00       78.68      5.50 o 
  12   3  -7       56.28       67.97      5.12 o 
  13   3  -7       61.06       62.26      5.75 o 
  14   3  -7        0.83        1.97      1.26 o 
   1   4  -7      491.31      466.97      9.21 o 
   2   4  -7        5.18        5.86      2.63 o 
   3   4  -7      115.90      118.66      5.68 o 
   4   4  -7        3.14        4.28      1.33 o 
   5   4  -7      223.32      226.76      6.85 o 
   6   4  -7      226.15      214.09      6.73 o 
   7   4  -7      246.86      231.13      9.71 o 
   8   4  -7       73.64       75.53      4.09 o 
   9   4  -7       94.82       95.80      4.89 o 
  10   4  -7       12.22       14.43      2.16 o 
  11   4  -7       73.91       80.27      4.36 o 
  12   4  -7       29.41       34.18      3.50 o 
  13   4  -7       16.94       21.19      3.93 o 
   0   5  -7       79.65       70.43      6.48 o 
   1   5  -7      138.30      137.42      5.05 o 
   2   5  -7      100.61      103.79      5.32 o 
   3   5  -7       50.55       47.88      3.70 o 
   4   5  -7       21.98       28.62      3.52 o 
   5   5  -7       60.36       64.26      8.54 o 
   6   5  -7       24.25       30.23      3.71 o 
   7   5  -7       32.44       34.46      4.07 o 
   8   5  -7        3.40        6.04      2.07 o 
   9   5  -7      101.85       97.65      4.74 o 
  10   5  -7        9.76       10.41      1.79 o 
  11   5  -7       63.77       62.61      3.82 o 
  12   5  -7       18.57       16.02      2.95 o 
  13   5  -7       84.10       80.76      4.45 o 
   1   6  -7      160.60      163.81      7.38 o 
   2   6  -7       40.28       38.30      4.45 o 
   3   6  -7      194.52      195.56      9.99 o 
   4   6  -7       80.94       84.43      5.11 o 
   5   6  -7      102.88      103.69      5.74 o 
   6   6  -7       35.95       39.34      8.16 o 
   7   6  -7      180.72      171.97      7.70 o 
   8   6  -7       12.87       11.09      2.20 o 
   9   6  -7       86.72       93.23      5.77 o 
  10   6  -7       40.75       47.41      3.93 o 
  11   6  -7       64.26       55.10      9.07 o 
  12   6  -7        0.25        0.99      1.24 o 
   0   7  -7       24.58       30.26      5.56 o 
   1   7  -7        8.97       12.97      2.49 o 
   2   7  -7       42.44       47.58      4.01 o 
   3   7  -7       13.33       13.47      2.25 o 
   4   7  -7        6.81       11.83      2.18 o 
   5   7  -7       10.88       12.01      2.32 o 
   6   7  -7       26.11       29.26      3.80 o 
   7   7  -7       38.84       41.79      5.60 o 
   8   7  -7       29.36       26.29      3.61 o 
   9   7  -7       50.92       51.89      4.15 o 
  10   7  -7       19.12       24.34      3.37 o 
  11   7  -7       39.33       40.55      6.17 o 
   1   8  -7      144.44      139.38      7.25 o 
   2   8  -7       39.70       38.74      4.49 o 
   3   8  -7      110.86      107.55      8.99 o 
   4   8  -7       43.77       52.21      5.87 o 
   5   8  -7       89.60       92.26     10.71 o 
   6   8  -7       14.47       14.25      2.41 o 
   7   8  -7       60.48       66.61      4.79 o 
   8   8  -7        7.43       11.49      2.59 o 
   9   8  -7       16.00       20.67      3.12 o 
   0   9  -7       80.07       89.33      8.54 o 
   1   9  -7        5.82        4.84      1.91 o 
   2   9  -7       79.45       89.17     14.44 o 
   3   9  -7       12.61        9.93      2.26 o 
   4   9  -7       35.57       34.91      6.17 o 
   5   9  -7       10.37        9.38      2.82 o 
   6   9  -7       62.40       68.41      5.79 o 
   7   9  -7        1.26        3.56      2.59 o 
   8   9  -7       22.44       17.17      2.58 o 
   1  10  -7        4.67        6.29      1.99 o 
   2  10  -7        0.09        2.05      1.43 o 
   3  10  -7       22.47       21.57      3.57 o 
   4  10  -7       15.00       13.80      4.19 o 
   5  10  -7        7.78       10.90      3.20 o 
   0   0  -6     1194.45     1121.15     21.11 o 
   2   0  -6     3281.76     3298.72     93.45 o 
   4   0  -6     1092.63     1115.86     40.51 o 
   6   0  -6      400.46      442.19     24.66 o 
   8   0  -6       70.27       67.61      6.40 o 
  10   0  -6       38.16       47.79      5.64 o 
  12   0  -6        3.16        5.72      2.29 o 
  14   0  -6      127.02      131.56     10.14 o 
  16   0  -6       34.79       45.50      7.55 o 
   1   1  -6      204.79      204.30      5.57 o 
   2   1  -6      302.97      284.26      7.34 o 
   3   1  -6       69.66       73.33      2.71 o 
   4   1  -6      177.69      175.13      6.98 o 
   5   1  -6       13.91       15.36      1.89 o 
   6   1  -6       53.55       43.58      2.66 o 
   7   1  -6       17.10       17.69      2.10 o 
   8   1  -6       65.02       64.10      3.31 o 
   9   1  -6       13.79       13.36      1.87 o 
  10   1  -6      255.06      222.11      8.57 o 
  11   1  -6        5.89        8.97      2.12 o 
  12   1  -6       33.04       31.51      3.93 o 
  13   1  -6        1.24        3.06      1.26 o 
  14   1  -6       39.25       38.64      4.66 o 
  15   1  -6        9.50        9.13      2.20 o 
  16   1  -6       66.18       74.56      5.45 o 
   0   2  -6      724.68      731.25     12.16 o 
   1   2  -6      331.22      338.44      7.11 o 
   2   2  -6      738.34      739.31     30.53 o 
   3   2  -6       39.74       38.69      2.16 o 
   4   2  -6      231.12      239.71      6.51 o 
   5   2  -6       81.31       82.90      3.66 o 
   6   2  -6      130.04      140.82      4.90 o 
   7   2  -6      229.34      213.04      6.16 o 
   8   2  -6       85.30       95.74      4.64 o 
   9   2  -6      146.18      153.55      5.45 o 
  10   2  -6       61.58       59.80      3.41 o 
  11   2  -6       23.80       24.71      2.75 o 
  12   2  -6       16.45       17.21      2.94 o 
  13   2  -6       48.56       39.44      4.58 o 
  14   2  -6       52.18       51.88      4.36 o 
  15   2  -6       19.91       22.23      3.53 o 
   1   3  -6     1449.35     1407.74     15.78 o 
   2   3  -6      509.40      463.14     20.32 o 
   3   3  -6      322.51      304.01      7.68 o 
   4   3  -6      111.14      105.94      4.19 o 
   5   3  -6      172.48      179.72      5.57 o 
   6   3  -6       20.83       19.42      2.29 o 
   7   3  -6      246.13      235.72      9.83 o 
   8   3  -6       77.85       72.13      3.73 o 
   9   3  -6        4.06        8.63      1.63 o 
  10   3  -6       71.46       66.46      3.73 o 
  11   3  -6       34.00       40.57      3.01 o 
  12   3  -6       18.43       14.69      2.04 o 
  13   3  -6       16.94       26.08      2.90 o 
  14   3  -6        9.64        8.61      2.18 o 
  15   3  -6       13.09       18.70      3.18 o 
   0   4  -6      367.74      359.71      8.81 o 
   1   4  -6      337.28      339.80      6.04 o 
   2   4  -6       91.24       85.14      3.71 o 
   3   4  -6      151.07      141.16      5.87 o 
   4   4  -6       91.96       98.42      4.96 o 
   5   4  -6      144.46      145.42      5.13 o 
   6   4  -6       10.24       12.76      1.90 o 
   7   4  -6      173.62      169.29      7.11 o 
   8   4  -6      156.25      142.82      5.40 o 
   9   4  -6      280.27      252.67      7.33 o 
  10   4  -6       67.50       69.38      3.86 o 
  11   4  -6       37.41       39.89      3.29 o 
  12   4  -6       27.14       29.04      3.04 o 
  13   4  -6       59.78       53.51      3.49 o 
  14   4  -6        5.34        8.55      1.61 o 
  15   4  -6       19.88       23.05      3.59 o 
   1   5  -6      500.27      455.09     12.86 o 
   2   5  -6      177.91      177.28      5.48 o 
   3   5  -6      262.69      247.32      7.94 o 
   4   5  -6       33.07       38.40      3.42 o 
   5   5  -6      288.68      273.95     13.22 o 
   6   5  -6       18.53       17.99      2.80 o 
   7   5  -6      264.98      249.71      7.21 o 
   8   5  -6       43.80       41.03      3.08 o 
   9   5  -6      149.11      153.35      5.84 o 
  10   5  -6       11.24       12.97      1.91 o 
  11   5  -6       27.79       30.29      3.22 o 
  12   5  -6        6.39        9.01      1.72 o 
  13   5  -6       45.43       44.36      3.93 o 
  14   5  -6        6.40        8.84      1.59 o 
   0   6  -6        0.01        0.91      1.30 o 
   1   6  -6       20.38       24.45      2.22 o 
   2   6  -6      249.84      250.41      6.78 o 
   3   6  -6      420.60      396.63      9.03 o 
   4   6  -6       34.89       31.56      3.19 o 
   5   6  -6      206.26      186.87      7.46 o 
   6   6  -6       18.00       21.00      3.08 o 
   7   6  -6       84.95       77.81      4.93 o 
   8   6  -6        6.90        9.68      2.05 o 
   9   6  -6       85.08       86.24      5.39 o 
  10   6  -6        1.93        0.73      1.07 o 
  11   6  -6       80.22       75.99      4.18 o 
  12   6  -6       12.94       17.92      2.30 o 
  13   6  -6       26.38       26.23      2.99 o 
  14   6  -6        1.84        4.08      1.37 o 
   1   7  -6      181.88      174.27      7.51 o 
   2   7  -6       54.52       56.67      3.42 o 
   3   7  -6      175.03      172.50      5.90 o 
   4   7  -6       72.62       68.65      4.52 o 
   5   7  -6      146.94      145.32      9.95 o 
   6   7  -6       77.22       83.73      5.15 o 
   7   7  -6      160.94      151.96      7.17 o 
   8   7  -6       23.94       27.49      3.66 o 
   9   7  -6      120.46      112.82      6.33 o 
  10   7  -6        7.09        8.08      1.72 o 
  11   7  -6        5.38        8.30      2.17 o 
  12   7  -6        6.95        6.84      1.35 o 
  13   7  -6       27.12       31.95      3.97 o 
   0   8  -6      231.99      213.88     12.12 o 
   1   8  -6        1.91        1.32      1.18 o 
   2   8  -6       10.69       11.88      2.55 o 
   3   8  -6       42.94       52.36      3.24 o 
   4   8  -6      262.60      280.78      9.49 o 
   5   8  -6      164.79      163.31      7.36 o 
   6   8  -6       32.74       39.33      4.36 o 
   7   8  -6        0.83        2.44      1.13 o 
   8   8  -6      113.62      109.77      8.46 o 
   9   8  -6       32.75       39.49      4.55 o 
  10   8  -6       14.62       14.59      2.53 o 
  11   8  -6       17.70       22.81      3.25 o 
  12   8  -6       68.80       73.69      5.20 o 
   1   9  -6      141.23      142.38      7.22 o 
   2   9  -6       58.55       60.11      4.72 o 
   3   9  -6       34.03       36.59      4.35 o 
   4   9  -6       28.96       32.36      4.34 o 
   5   9  -6       23.33       26.08      3.53 o 
   6   9  -6       33.45       36.94      4.31 o 
   7   9  -6      104.03      110.35      6.36 o 
   8   9  -6       15.94       16.90      2.63 o 
   9   9  -6       14.96       11.55      2.06 o 
  10   9  -6        7.00        5.99      1.72 o 
   0  10  -6      258.53      250.77     14.02 o 
   1  10  -6       53.75       59.51      4.77 o 
   2  10  -6       40.80       40.38      4.63 o 
   3  10  -6        9.85        9.83      2.26 o 
   4  10  -6       81.54       77.06      7.77 o 
   5  10  -6        7.69       12.49      2.50 o 
   6  10  -6       58.53       56.60      4.78 o 
   7  10  -6       25.71       27.91      3.68 o 
   8  10  -6       43.54       46.28      7.28 o 
   9  10  -6       23.34       25.69      3.48 o 
   1  11  -6       44.61       43.52      5.98 o 
   2  11  -6       28.05       34.24      4.55 o 
   3  11  -6       10.60       13.17      2.62 o 
   4  11  -6        1.60        3.81      2.06 o 
   5  11  -6        3.23        3.66      2.82 o 
   6  11  -6        9.56       11.28      4.19 o 
   0  12  -6      162.06      152.37     11.66 o 
   1  12  -6       18.80       23.69      3.96 o 
   2   0  -5      611.35      589.81      9.72 o 
   4   0  -5      197.29      200.97      8.38 o 
   6   0  -5       45.31       45.30      2.91 o 
   8   0  -5       32.63       31.37      2.65 o 
  10   0  -5      184.68      192.08     10.59 o 
  12   0  -5       91.98       81.25      7.24 o 
  14   0  -5       48.95       45.89      5.64 o 
  16   0  -5       92.01      108.69      8.99 o 
   0   1  -5     1541.41     1603.50     19.34 o 
   1   1  -5       24.56       38.20      1.59 o 
   2   1  -5      374.21      334.35      4.55 o 
   3   1  -5       13.10       13.88      1.32 o 
   4   1  -5      938.48     1036.05     24.72 o 
   5   1  -5        1.08        0.77      0.44 o 
   6   1  -5      521.48      564.05     22.67 o 
   7   1  -5      160.30      156.99      3.89 o 
   8   1  -5      170.01      166.77      7.65 o 
   9   1  -5       30.14       35.13      2.66 o 
  10   1  -5        8.95       14.40      1.95 o 
  11   1  -5       56.10       48.32      3.07 o 
  12   1  -5      134.70      135.64      6.68 o 
  13   1  -5       17.71       18.63      3.12 o 
  14   1  -5       25.13       30.08      3.91 o 
  15   1  -5       21.51       25.37      3.64 o 
  16   1  -5       38.08       45.08      5.01 o 
  17   1  -5        0.99        2.85      3.35 o 
   1   2  -5       97.48       90.89      2.50 o 
   2   2  -5       80.29       85.16      2.67 o 
   3   2  -5      154.67      145.70      5.61 o 
   4   2  -5       80.69       80.03      3.33 o 
   5   2  -5      381.40      382.08      7.32 o 
   6   2  -5       78.49       72.19      4.01 o 
   7   2  -5      111.29       99.28      5.25 o 
   8   2  -5      213.96      189.39      5.58 o 
   9   2  -5      138.03      133.01      4.81 o 
  10   2  -5        9.58       10.03      1.62 o 
  11   2  -5       37.69       44.43      2.98 o 
  12   2  -5       82.49       86.04      4.16 o 
  13   2  -5       14.45       13.58      1.97 o 
  14   2  -5       52.94       52.71      4.25 o 
  15   2  -5        9.94       13.18      2.72 o 
  16   2  -5       21.39       29.58      4.09 o 
  17   2  -5       34.20       37.47      4.74 o 
   0   3  -5      618.85      605.89     10.24 o 
   1   3  -5      354.04      379.06      5.71 o 
   2   3  -5      234.74      238.68      4.10 o 
   3   3  -5       47.63       46.64      2.67 o 
   4   3  -5      400.49      402.21      7.55 o 
   5   3  -5      132.00      120.60      4.77 o 
   6   3  -5      542.65      552.06     13.74 o 
   7   3  -5      202.12      201.57      5.77 o 
   8   3  -5       34.83       36.82      2.68 o 
   9   3  -5      232.51      203.74      6.09 o 
  10   3  -5       38.09       40.49      2.92 o 
  11   3  -5      125.51      120.83      4.94 o 
  12   3  -5       45.71       55.71      3.39 o 
  13   3  -5      111.00      109.83      4.92 o 
  14   3  -5        7.68       11.75      1.76 o 
  15   3  -5       14.09       14.62      3.09 o 
  16   3  -5        1.28        5.03      2.36 o 
   1   4  -5      179.56      160.73      3.80 o 
   2   4  -5      169.02      176.82      3.97 o 
   3   4  -5      526.67      523.18     12.31 o 
   4   4  -5      285.55      269.33      7.73 o 
   5   4  -5      315.82      315.52      7.08 o 
   6   4  -5      449.77      423.05     12.36 o 
   7   4  -5       31.20       31.70      2.66 o 
   8   4  -5       39.89       35.84      2.81 o 
   9   4  -5      293.19      272.41      7.24 o 
  10   4  -5        3.22        3.78      1.13 o 
  11   4  -5      150.97      140.45      5.44 o 
  12   4  -5        0.49        1.94      0.99 o 
  13   4  -5       48.17       52.04      3.59 o 
  14   4  -5       11.48       12.80      1.95 o 
  15   4  -5       13.05       15.90      2.28 o 
  16   4  -5        2.87        5.91      1.43 o 
   0   5  -5       43.61       42.58      2.82 o 
   1   5  -5      100.70      107.23      3.20 o 
   2   5  -5      206.30      211.71      5.62 o 
   3   5  -5       27.15       26.88      2.47 o 
   4   5  -5      237.15      230.19      7.39 o 
   5   5  -5      714.31      719.31     15.13 o 
   6   5  -5      370.99      370.59      9.86 o 
   7   5  -5      151.31      152.08      5.31 o 
   8   5  -5      195.05      178.89      5.92 o 
   9   5  -5      151.56      144.59      5.42 o 
  10   5  -5       38.17       40.36      3.21 o 
  11   5  -5      120.10      115.19      5.03 o 
  12   5  -5       78.88       75.81      4.18 o 
  13   5  -5       29.51       35.21      3.59 o 
  14   5  -5        1.67        4.43      1.92 o 
  15   5  -5       22.29       25.92      3.29 o 
  16   5  -5       28.47       33.95      4.42 o 
   1   6  -5      205.18      188.41      5.37 o 
   2   6  -5      126.34      111.58      5.39 o 
   3   6  -5     1386.48     1351.51     15.03 o 
   4   6  -5       71.67       68.75      4.22 o 
   5   6  -5      326.99      300.80      8.97 o 
   6   6  -5      223.53      210.59      7.70 o 
   7   6  -5      211.43      211.27      7.89 o 
   8   6  -5        1.90        4.34      1.30 o 
   9   6  -5       91.07       89.49      5.31 o 
  10   6  -5        7.63        7.75      1.56 o 
  11   6  -5      118.80      121.00      5.28 o 
  12   6  -5       11.04       11.35      1.80 o 
  13   6  -5       14.25       18.99      3.19 o 
  14   6  -5        1.23        1.75      0.92 o 
  15   6  -5       56.11       67.97      9.64 o 
   0   7  -5        4.40        5.07      1.14 o 
   1   7  -5       38.67       34.64      2.67 o 
   2   7  -5        8.39        9.78      1.64 o 
   3   7  -5       26.91       33.86      2.70 o 
   4   7  -5        8.78       11.30      1.82 o 
   5   7  -5     1226.05     1207.71     37.31 o 
   6   7  -5      174.61      169.46     11.89 o 
   7   7  -5        2.27        3.69      1.52 o 
   8   7  -5       64.50       62.69      4.50 o 
   9   7  -5       39.30       38.53      4.31 o 
  10   7  -5       26.80       27.40      3.72 o 
  11   7  -5       29.74       35.71      4.22 o 
  12   7  -5        5.91        6.72      3.01 o 
  13   7  -5       68.76       72.43      5.12 o 
  14   7  -5       12.65       18.70      3.73 o 
   1   8  -5      237.17      230.82      6.41 o 
   2   8  -5      119.84      104.64      4.43 o 
   3   8  -5      854.45      868.49     12.99 o 
   4   8  -5      110.44      116.22      4.82 o 
   5   8  -5       87.20       98.38      5.53 o 
   6   8  -5       82.42       84.07      5.12 o 
   7   8  -5        9.22       12.33      2.47 o 
   8   8  -5       78.05       83.98      5.30 o 
   9   8  -5       11.14       12.71      2.55 o 
  10   8  -5       39.08       34.68      4.28 o 
  11   8  -5        9.11       10.66      2.18 o 
  12   8  -5       17.23       14.06      2.47 o 
  13   8  -5       14.19       17.27      2.82 o 
   0   9  -5      227.01      237.05     12.58 o 
   1   9  -5       75.36       74.85      5.01 o 
   2   9  -5      463.69      466.98     10.16 o 
   3   9  -5       41.83       44.67      3.79 o 
   4   9  -5       26.06       33.64      3.22 o 
   5   9  -5       81.94       76.40      4.95 o 
   6   9  -5      364.89      355.29     13.30 o 
   7   9  -5       39.86       41.82      6.29 o 
   8   9  -5       22.35       30.44      3.96 o 
   9   9  -5       10.66       12.36      2.26 o 
  10   9  -5       45.59       47.36      4.02 o 
  11   9  -5       18.30       27.79      3.93 o 
  12   9  -5       16.07       21.26      3.51 o 
   1  10  -5      189.22      192.56      8.30 o 
   2  10  -5      161.78      152.39      7.36 o 
   3  10  -5      101.70       97.24      5.82 o 
   4  10  -5       17.78       18.08      2.34 o 
   5  10  -5       30.25       32.51      3.96 o 
   6  10  -5       91.49       92.79      5.73 o 
   7  10  -5       60.83       53.42      4.84 o 
   8  10  -5      145.85      136.50      7.21 o 
   9  10  -5       36.95       32.63      4.20 o 
  10  10  -5        6.22        5.49      1.37 o 
  11  10  -5       26.15       39.54      5.64 o 
   0  11  -5      638.44      641.86     22.26 o 
   1  11  -5       27.92       31.43      4.12 o 
   2  11  -5       98.15      105.93      6.25 o 
   3  11  -5       12.27       18.51      4.27 o 
   4  11  -5      122.02      125.77      6.98 o 
   5  11  -5        0.48        1.11      1.19 o 
   6  11  -5       53.16       48.25      4.27 o 
   7  11  -5       13.92       13.21      2.36 o 
   8  11  -5       38.87       44.54      4.37 o 
   9  11  -5       64.67       67.09      5.11 o 
   1  12  -5       55.03       62.80      5.11 o 
   2  12  -5       45.63       48.29      5.20 o 
   3  12  -5       17.48       26.87      3.85 o 
   4  12  -5       23.30       22.99      3.35 o 
   5  12  -5        7.02       12.20      4.04 o 
   6  12  -5       22.81       28.09      3.70 o 
   0   0  -4      573.80      610.10     19.13 o 
   2   0  -4     6766.56     7639.33     91.69 o 
   4   0  -4      265.36      215.97      5.49 o 
   6   0  -4      207.35      232.28      9.57 o 
   8   0  -4      692.47      774.21     34.49 o 
  10   0  -4      151.67      149.92     10.67 o 
  12   0  -4      294.88      283.54      8.30 o 
  14   0  -4      352.61      362.97     15.40 o 
  16   0  -4      108.92      100.99      8.31 o 
  18   0  -4       45.17       51.14      6.10 o 
   1   1  -4      819.50      834.61      6.02 o 
   2   1  -4      378.15      477.08      9.63 o 
   3   1  -4      374.31      321.10      4.35 o 
   4   1  -4       85.39       71.56      3.99 o 
   5   1  -4      558.29      602.85      9.54 o 
   6   1  -4      105.61      117.36      4.43 o 
   7   1  -4       31.92       37.76      1.77 o 
   8   1  -4      405.47      402.71     13.28 o 
   9   1  -4      103.06      109.20      3.27 o 
  10   1  -4      464.95      450.48      8.41 o 
  11   1  -4      111.06       98.49      4.08 o 
  12   1  -4      270.73      254.73      6.76 o 
  13   1  -4       31.98       37.04      2.92 o 
  14   1  -4        5.36        9.17      1.64 o 
  15   1  -4       17.71       17.00      2.84 o 
  16   1  -4      159.03      151.68      7.33 o 
  17   1  -4       25.78       29.91      3.91 o 
  18   1  -4       42.36       45.28      7.09 o 
   0   2  -4      904.83      980.50     11.41 o 
   1   2  -4      629.48      733.25      6.32 o 
   2   2  -4      890.60      957.02     10.20 o 
   3   2  -4      210.97      251.10      4.01 o 
   4   2  -4      590.19      562.67     11.31 o 
   5   2  -4      116.90      125.11      2.93 o 
   6   2  -4      495.02      485.78     12.73 o 
   7   2  -4      109.02      107.83      3.28 o 
   8   2  -4      941.42      946.25     13.95 o 
   9   2  -4      280.86      265.78      6.42 o 
  10   2  -4       34.25       36.74      2.87 o 
  11   2  -4       19.39       21.02      2.36 o 
  12   2  -4        9.58       13.63      1.98 o 
  13   2  -4      340.45      333.55      8.16 o 
  14   2  -4       74.23       92.17      4.33 o 
  15   2  -4       26.35       28.37      2.96 o 
  16   2  -4       30.85       33.01      4.01 o 
  17   2  -4       27.86       36.37      4.38 o 
  18   2  -4        9.07        6.17      3.05 o 
   1   3  -4      661.71      675.08      7.72 o 
   2   3  -4      517.89      534.29      6.05 o 
   3   3  -4      131.57      122.79      2.84 o 
   4   3  -4      107.46      105.93      2.55 o 
   5   3  -4      780.11      804.43     10.13 o 
   6   3  -4      119.11      133.63      5.39 o 
   7   3  -4      287.87      269.47      6.25 o 
   8   3  -4      179.87      169.00      5.11 o 
   9   3  -4       76.05       62.89      3.25 o 
  10   3  -4      412.72      395.91      8.26 o 
  11   3  -4      198.94      191.27      5.94 o 
  12   3  -4        9.11        7.61      1.54 o 
  13   3  -4        6.37        9.94      1.75 o 
  14   3  -4       10.50       11.30      1.78 o 
  15   3  -4       17.34       21.11      2.60 o 
  16   3  -4       38.71       37.43      3.20 o 
  17   3  -4       81.85       93.45      5.72 o 
   0   4  -4      925.72     1004.51     12.34 o 
   1   4  -4       49.84       49.56      1.94 o 
   2   4  -4      169.02      167.90      4.66 o 
   3   4  -4       42.29       44.60      1.77 o 
   4   4  -4      122.60      121.16      3.99 o 
   5   4  -4      151.02      145.38      4.47 o 
   6   4  -4       22.78       20.92      2.17 o 
   7   4  -4      685.02      649.55      9.97 o 
   8   4  -4      771.36      792.52     28.36 o 
   9   4  -4      150.66      133.31      5.97 o 
  10   4  -4       12.65       15.94      2.18 o 
  11   4  -4      211.74      191.01      6.08 o 
  12   4  -4       36.07       33.45      3.09 o 
  13   4  -4       56.59       60.89      3.59 o 
  14   4  -4       20.37       23.46      2.69 o 
  15   4  -4       20.75       23.50      2.70 o 
  16   4  -4       15.88       20.43      3.11 o 
  17   4  -4        8.36       10.32      2.01 o 
   1   5  -4      170.64      166.23      3.68 o 
   2   5  -4      315.96      331.29      6.24 o 
   3   5  -4      321.89      286.72     16.09 o 
   4   5  -4        2.43        3.11      1.04 o 
   5   5  -4      404.96      378.06     12.81 o 
   6   5  -4       72.25       70.59      4.12 o 
   7   5  -4      807.89      774.14     12.23 o 
   8   5  -4      517.09      492.58     11.29 o 
   9   5  -4      238.51      207.89      6.20 o 
  10   5  -4       45.74       44.01      3.07 o 
  11   5  -4      167.18      151.46      5.57 o 
  12   5  -4       79.19       74.75      4.35 o 
  13   5  -4       27.66       34.44      3.31 o 
  14   5  -4       16.74       22.22      2.66 o 
  15   5  -4        5.47        8.50      1.76 o 
  16   5  -4        2.11        2.20      1.13 o 
  17   5  -4       13.76       19.79      2.98 o 
   0   6  -4        0.48        0.71      0.80 o 
   1   6  -4       16.55       16.10      1.34 o 
   2   6  -4       30.70       32.95      1.71 o 
   3   6  -4      133.06      130.13      4.36 o 
   4   6  -4      183.92      172.43      6.22 o 
   5   6  -4      163.64      164.47      6.32 o 
   6   6  -4       26.95       27.02      3.21 o 
   7   6  -4      530.73      545.77     12.15 o 
   8   6  -4        2.84        3.54      1.57 o 
   9   6  -4      125.29      122.60      8.99 o 
  10   6  -4       18.48       20.97      2.52 o 
  11   6  -4       62.09       62.68      3.64 o 
  12   6  -4        9.91       12.60      2.04 o 
  13   6  -4      106.70      116.97      5.18 o 
  14   6  -4        5.42       12.69      2.47 o 
  15   6  -4        5.47       10.94      1.93 o 
  16   6  -4        1.54        3.79      1.43 o 
   1   7  -4      264.17      265.00      5.12 o 
   2   7  -4       11.32        7.30      1.36 o 
   3   7  -4      431.53      427.71      8.26 o 
   4   7  -4       35.90       37.62      2.65 o 
   5   7  -4      671.80      625.89     12.82 o 
   6   7  -4       26.43       28.17      3.93 o 
   7   7  -4      303.51      278.79      9.03 o 
   8   7  -4       30.25       31.63      3.72 o 
   9   7  -4      267.73      257.25      9.11 o 
  10   7  -4        1.26        4.53      1.43 o 
  11   7  -4       28.94       28.38      3.82 o 
  12   7  -4        6.84        6.63      1.76 o 
  13   7  -4       12.78       23.11      3.47 o 
  14   7  -4        6.52        4.92      1.30 o 
  15   7  -4        9.77        9.06      2.16 o 
   0   8  -4      314.88      290.12      7.96 o 
   1   8  -4       17.07       14.83      1.92 o 
   2   8  -4       92.95       93.14      3.97 o 
   3   8  -4       15.71       15.36      2.03 o 
   4   8  -4      245.85      228.82      6.43 o 
   5   8  -4      127.11      119.64      5.82 o 
   6   8  -4      232.43      227.95      8.26 o 
   7   8  -4        8.50        9.53      2.18 o 
   8   8  -4      100.56       87.98      5.35 o 
   9   8  -4       43.54       38.58      3.93 o 
  10   8  -4       50.12       53.66      4.26 o 
  11   8  -4       34.77       43.68      4.29 o 
  12   8  -4        7.36        7.15      2.40 o 
  13   8  -4       51.82       57.35      5.72 o 
  14   8  -4        2.46        3.05      1.49 o 
   1   9  -4      299.43      301.02      7.28 o 
   2   9  -4       23.25       29.37      2.81 o 
   3   9  -4      174.61      171.68      5.66 o 
   4   9  -4       43.54       43.17      3.03 o 
   5   9  -4       62.24       61.04      5.37 o 
   6   9  -4        7.44       14.83      2.56 o 
   7   9  -4       91.72       87.40      5.36 o 
   8   9  -4      121.99      114.26      6.25 o 
   9   9  -4        8.85       11.72      2.42 o 
  10   9  -4       85.17       88.03      5.66 o 
  11   9  -4       14.45       16.39      2.83 o 
  12   9  -4       28.54       31.57      4.12 o 
  13   9  -4        0.72        2.52      1.05 o 
   0  10  -4      272.48      283.39     13.42 o 
   1  10  -4       55.09       50.76      4.07 o 
   2  10  -4      120.86      117.67      4.79 o 
   3  10  -4        5.80        9.86      1.62 o 
   4  10  -4      207.75      201.29      6.51 o 
   5  10  -4       44.36       52.50      4.02 o 
   6  10  -4      211.53      202.46     13.61 o 
   7  10  -4        7.09       10.89      2.10 o 
   8  10  -4      149.02      142.15      7.21 o 
   9  10  -4       26.92       31.34      3.96 o 
  10  10  -4       23.40       19.90      3.06 o 
  11  10  -4       16.49       16.91      2.90 o 
  12  10  -4       22.63       24.19      3.42 o 
   1  11  -4       44.23       44.93      3.91 o 
   2  11  -4       57.93       54.99      4.31 o 
   3  11  -4        0.48        2.54      1.10 o 
   4  11  -4       32.61       33.43      3.17 o 
   5  11  -4        8.89       13.24      3.28 o 
   6  11  -4       20.56       23.09      3.33 o 
   7  11  -4        3.51        6.38      1.56 o 
   8  11  -4       49.23       48.87      4.43 o 
   9  11  -4       19.28       16.65      2.94 o 
  10  11  -4      140.44      138.62      7.60 o 
   0  12  -4       77.66       82.24      7.62 o 
   1  12  -4       29.68       41.13      5.26 o 
   2  12  -4      143.15      144.95      7.22 o 
   3  12  -4        3.47        6.98      1.86 o 
   4  12  -4       53.96       56.22      3.57 o 
   5  12  -4        0.74        4.58      1.44 o 
   6  12  -4       26.52       24.76      3.40 o 
   7  12  -4        6.13       10.63      2.21 o 
   8  12  -4       68.86       66.02      5.34 o 
   1  13  -4       12.61       16.99      3.02 o 
   2  13  -4       19.11       23.74      3.61 o 
   3  13  -4       59.50       60.75      7.01 o 
   4  13  -4       34.05       48.71      6.10 o 
   5  13  -4       47.31       50.31      7.70 o 
   2   0  -3     4159.56     4819.52    160.71 o 
   4   0  -3     3116.12     3423.91     70.05 o 
   6   0  -3     1185.10     1408.29     36.66 o 
   8   0  -3      434.45      418.77     12.88 o 
  10   0  -3      378.53      351.14      8.24 o 
  12   0  -3      869.20      832.00     34.53 o 
  14   0  -3      493.39      491.71     17.00 o 
  16   0  -3      233.07      246.81     12.73 o 
   0   1  -3     2935.20     3119.82     22.74 o 
   1   1  -3      395.58      456.41      3.75 o 
   2   1  -3     2345.24     2400.84     27.43 o 
   3   1  -3      668.12      729.42     13.03 o 
   4   1  -3     3739.86     4189.28     64.50 o 
   5   1  -3      405.04      420.82      7.34 o 
   6   1  -3     3150.16     3361.46     45.18 o 
   7   1  -3      121.43      118.03      2.93 o 
   8   1  -3      232.52      237.54      4.35 o 
   9   1  -3      289.08      291.97      6.25 o 
  10   1  -3      325.27      343.44      8.27 o 
  11   1  -3      233.11      214.96      4.77 o 
  12   1  -3      169.25      169.59      4.40 o 
  13   1  -3      154.48      155.36      5.24 o 
  14   1  -3      253.09      239.18      6.73 o 
  15   1  -3       27.24       29.29      2.89 o 
  16   1  -3       84.01       73.74      3.88 o 
  17   1  -3       39.53       47.87      5.64 o 
  18   1  -3       13.98       20.35      4.65 o 
   1   2  -3      222.87      224.46      3.06 o 
   2   2  -3     1304.79     1497.60      7.94 o 
   3   2  -3     1313.48     1451.69     17.98 o 
   4   2  -3     1050.28     1224.66     16.86 o 
   5   2  -3     1195.66     1302.57     18.56 o 
   6   2  -3      216.04      242.33      3.88 o 
   7   2  -3      402.27      415.40      5.37 o 
   8   2  -3      139.97      152.32      3.44 o 
   9   2  -3      157.28      156.52      3.68 o 
  10   2  -3      198.63      184.99      5.25 o 
  11   2  -3        1.52        0.49      1.05 o 
  12   2  -3      319.53      296.18      7.11 o 
  13   2  -3       29.41       34.21      3.72 o 
  14   2  -3      293.31      277.37      7.35 o 
  15   2  -3      132.51      136.43      5.28 o 
  16   2  -3       25.46       27.71      5.75 o 
  17   2  -3       29.76       39.38      3.84 o 
  18   2  -3        5.13        8.23      2.67 o 
   0   3  -3      544.95      601.40      8.16 o 
   1   3  -3      265.57      288.50      3.98 o 
   2   3  -3       64.99       78.12      2.02 o 
   3   3  -3      130.02      142.05      3.38 o 
   4   3  -3      759.21      909.40     14.14 o 
   5   3  -3       69.90       68.85      3.45 o 
   6   3  -3      425.13      447.59     15.34 o 
   7   3  -3      678.65      724.89     11.46 o 
   8   3  -3      101.19       87.61      8.40 o 
   9   3  -3      627.96      580.39     22.36 o 
  10   3  -3      295.42      265.99      6.45 o 
  11   3  -3      915.44      881.28     18.52 o 
  12   3  -3      257.73      255.18      6.73 o 
  13   3  -3      495.58      484.40     11.54 o 
  14   3  -3       26.83       30.58      3.00 o 
  15   3  -3      130.58      139.76      5.39 o 
  16   3  -3       51.98       56.39      4.42 o 
  17   3  -3       11.15       14.49      3.93 o 
  18   3  -3       25.36       30.00      3.88 o 
   1   4  -3       91.47       85.20      2.29 o 
   2   4  -3        2.88        1.95      0.44 o 
   3   4  -3     1414.77     1403.70      9.34 o 
   4   4  -3      924.91      956.79     11.39 o 
   5   4  -3     1059.54      978.47     11.89 o 
   6   4  -3      318.39      339.39      6.55 o 
   7   4  -3     1721.54     1716.71     46.59 o 
   8   4  -3       57.19       65.74      3.13 o 
   9   4  -3      560.30      514.63      8.89 o 
  10   4  -3      108.22       92.72      3.98 o 
  11   4  -3      232.38      235.75      6.47 o 
  12   4  -3      100.49      101.07      4.38 o 
  13   4  -3        5.15        3.96      1.47 o 
  14   4  -3       33.25       36.47      3.28 o 
  15   4  -3       11.55       16.17      2.82 o 
  16   4  -3        3.69        5.90      1.87 o 
  17   4  -3       20.69       17.39      2.98 o 
  18   4  -3        8.13        7.14      1.73 o 
   0   5  -3      445.23      482.36      9.22 o 
   1   5  -3      251.73      258.24      4.24 o 
   2   5  -3      258.62      285.00      4.39 o 
   3   5  -3       62.67       62.29      1.99 o 
   4   5  -3      407.42      396.56      4.78 o 
   5   5  -3      255.23      263.51      7.27 o 
   6   5  -3      147.22      140.87      9.79 o 
   7   5  -3      202.89      189.10      5.29 o 
   8   5  -3       99.51       93.10      3.86 o 
   9   5  -3      510.01      478.58     17.50 o 
  10   5  -3       85.03       80.95      3.84 o 
  11   5  -3      386.36      387.87      8.46 o 
  12   5  -3      101.61      106.24      5.62 o 
  13   5  -3       41.26       41.05      3.26 o 
  14   5  -3       19.95       25.77      3.57 o 
  15   5  -3      123.37      128.02      6.79 o 
  16   5  -3       28.89       30.76      3.96 o 
  17   5  -3       21.55       24.28      3.49 o 
   1   6  -3       38.24       31.89      1.59 o 
   2   6  -3        0.63        2.36      0.54 o 
   3   6  -3       91.79       83.79      2.50 o 
   4   6  -3      156.74      154.60      4.59 o 
   5   6  -3      428.40      368.57     39.64 o 
   6   6  -3       21.92       23.78      2.90 o 
   7   6  -3      327.14      296.80      8.62 o 
   8   6  -3       87.52       76.12      4.55 o 
   9   6  -3      774.62      681.92     13.88 o 
  10   6  -3      131.74      123.56      7.85 o 
  11   6  -3      154.90      154.50      5.50 o 
  12   6  -3        6.11        9.06      1.60 o 
  13   6  -3       76.53       78.17      9.41 o 
  14   6  -3        9.14        9.97      2.21 o 
  15   6  -3        0.42        1.11      2.67 o 
  16   6  -3        0.18        1.63      1.60 o 
  17   6  -3        6.96        7.23      1.75 o 
   0   7  -3      158.13      162.20     13.68 o 
   1   7  -3       46.32       51.82      2.15 o 
   2   7  -3       76.74       72.79      2.53 o 
   3   7  -3       40.48       44.75      2.57 o 
   4   7  -3      246.35      208.03      8.65 o 
   5   7  -3      105.89      103.15      5.06 o 
   6   7  -3      627.55      573.11     14.44 o 
   7   7  -3        8.65        9.07      2.13 o 
   8   7  -3      293.45      292.10     11.13 o 
   9   7  -3      196.18      189.05      7.60 o 
  10   7  -3       33.27       39.24      4.42 o 
  11   7  -3        5.89       10.05      5.49 o 
  12   7  -3        7.84        6.43      1.84 o 
  13   7  -3       17.64       18.97      3.18 o 
  14   7  -3        2.77        5.49      2.13 o 
  15   7  -3        9.42       10.20      2.02 o 
  16   7  -3        2.75        4.39      1.40 o 
   1   8  -3      257.63      252.47      6.08 o 
   2   8  -3       46.53       46.08      2.88 o 
   3   8  -3      594.48      573.49     14.34 o 
   4   8  -3       36.64       36.25      2.49 o 
   5   8  -3      234.10      221.21      8.88 o 
   6   8  -3        3.26        2.96      1.30 o 
   7   8  -3      125.41      119.11      5.93 o 
   8   8  -3       58.48       57.32      4.20 o 
   9   8  -3      127.48      116.16      6.14 o 
  10   8  -3        7.23        9.14      1.99 o 
  11   8  -3       16.72       22.98      3.31 o 
  12   8  -3      102.42       88.14      5.68 o 
  13   8  -3        8.48        6.04      3.20 o 
  14   8  -3        0.88        0.32      0.99 o 
  15   8  -3       10.97       13.60      2.59 o 
   0   9  -3       75.18       81.50      5.72 o 
   1   9  -3        5.21        7.28      1.36 o 
   2   9  -3      101.11       91.03      3.92 o 
   3   9  -3        7.64       10.34      1.84 o 
   4   9  -3      125.90      131.00      4.83 o 
   5   9  -3        6.20        6.19      1.87 o 
   6   9  -3      285.78      252.98     18.60 o 
   7   9  -3       17.46       15.13      2.74 o 
   8   9  -3      107.83       93.63      5.55 o 
   9   9  -3        9.55        7.56      2.25 o 
  10   9  -3       89.41       76.24      5.19 o 
  11   9  -3       21.31       19.80      3.05 o 
  12   9  -3       11.62       12.18      2.42 o 
  13   9  -3        5.11        8.16      2.02 o 
  14   9  -3       23.37       24.29      3.57 o 
   1  10  -3      102.56      104.85      4.33 o 
   2  10  -3       69.66       72.52      4.09 o 
   3  10  -3       73.68       73.94      3.70 o 
   4  10  -3       29.81       32.87      3.06 o 
   5  10  -3       56.52       51.29      3.20 o 
   6  10  -3       40.94       43.13      3.66 o 
   7  10  -3        1.51        3.66      1.49 o 
   8  10  -3       21.04       23.27      3.34 o 
   9  10  -3       29.11       27.12      3.79 o 
  10  10  -3       13.99       15.45      3.24 o 
  11  10  -3       13.79        9.38      1.80 o 
  12  10  -3       49.45       49.38      6.75 o 
  13  10  -3        4.08        5.12      1.78 o 
   0  11  -3      256.36      263.50     12.73 o 
   1  11  -3       18.37       20.50      3.10 o 
   2  11  -3      147.36      156.74      5.61 o 
   3  11  -3       14.82       18.78      2.37 o 
   4  11  -3      128.79      134.68      5.26 o 
   5  11  -3        0.41        2.11      0.92 o 
   6  11  -3       59.27       55.88      4.28 o 
   7  11  -3        8.12        8.57      1.91 o 
   8  11  -3       28.63       24.87      3.66 o 
   9  11  -3        0.81        4.10      1.33 o 
  10  11  -3       32.92       33.26      4.26 o 
  11  11  -3       18.95       15.68      3.20 o 
   1  12  -3        1.96        5.91      1.62 o 
   2  12  -3        9.38        9.41      2.07 o 
   3  12  -3       10.20       15.43      2.21 o 
   4  12  -3       41.39       45.56      4.15 o 
   5  12  -3       31.55       32.43      3.98 o 
   6  12  -3       53.76       58.58      4.50 o 
   7  12  -3       26.88       25.20      3.55 o 
   8  12  -3       37.26       44.72      4.65 o 
   9  12  -3        7.57        6.65      1.59 o 
  10  12  -3       27.28       38.15      4.78 o 
   0  13  -3       36.86       38.34      6.25 o 
   1  13  -3        0.64        2.06      1.98 o 
   2  13  -3       57.65       60.60      6.56 o 
   3  13  -3        4.34        5.11      2.13 o 
   4  13  -3       64.36       70.75      4.91 o 
   5  13  -3       10.97        9.26      1.97 o 
   6  13  -3       46.02       40.11      4.61 o 
   7  13  -3        4.87        9.50      1.86 o 
   2  14  -3        0.05       -2.40      1.60 o 
   0   0  -2    12579.93    11633.52    106.52 o 
   2   0  -2     4466.91     4868.38    109.30 o 
   4   0  -2     1567.46     1597.81     11.90 o 
   6   0  -2      586.61      584.90     14.29 o 
   8   0  -2      375.21      352.85      7.14 o 
  10   0  -2       64.94       77.08      3.71 o 
  12   0  -2       53.39       54.82      3.45 o 
  14   0  -2        1.29        1.10      1.52 o 
  16   0  -2       54.54       69.12      4.57 o 
   1   1  -2     2432.51     2509.11     17.34 o 
   2   1  -2     1725.66     1862.47     24.78 o 
   3   1  -2     1369.87     1324.24     18.48 o 
   4   1  -2      329.61      393.88      4.08 o 
   5   1  -2      122.55      153.64      2.73 o 
   6   1  -2      171.17      176.20      3.16 o 
   7   1  -2       30.25       33.96      1.50 o 
   8   1  -2      104.36      112.88      2.86 o 
   9   1  -2       58.52       53.22      2.09 o 
  10   1  -2      116.19      118.98      3.25 o 
  11   1  -2        0.26        1.19      0.55 o 
  12   1  -2      142.77      128.24      3.73 o 
  13   1  -2       13.10       15.88      1.70 o 
  14   1  -2      133.34      119.50      3.85 o 
  15   1  -2       70.73       74.56      3.72 o 
  16   1  -2       59.52       59.15      4.20 o 
  17   1  -2        6.07       11.69      2.82 o 
  18   1  -2       71.18       78.36      6.94 o 
   0   2  -2     8614.48     8636.22    254.89 o 
   1   2  -2      719.83      781.47      6.51 o 
   2   2  -2     2367.75     2378.16     19.39 o 
   3   2  -2      338.06      391.18      6.21 o 
   4   2  -2     2010.75     1974.98     21.77 o 
   5   2  -2      530.11      548.35      8.36 o 
   6   2  -2      638.06      660.41      6.02 o 
   7   2  -2      437.74      465.86      5.41 o 
   8   2  -2      526.20      533.81      6.68 o 
   9   2  -2      182.43      175.01      3.75 o 
  10   2  -2      186.96      193.47      4.14 o 
  11   2  -2      257.74      246.52      4.92 o 
  12   2  -2      161.02      165.57      4.22 o 
  13   2  -2       25.74       24.74      2.49 o 
  14   2  -2       62.64       56.88      5.49 o 
  15   2  -2       83.69       80.85      4.90 o 
  16   2  -2        4.49        2.90      1.87 o 
  17   2  -2       24.04       28.23      3.69 o 
  18   2  -2        4.82        7.72      2.10 o 
  19   2  -2       11.72       16.16      3.51 o 
   1   3  -2      321.52      297.98      3.56 o 
   2   3  -2       28.52       33.45      1.16 o 
   3   3  -2      249.74      223.39      4.26 o 
   4   3  -2      719.27      805.74      9.47 o 
   5   3  -2      566.48      542.58      5.88 o 
   6   3  -2      178.67      159.42      3.43 o 
   7   3  -2       44.96       39.94      1.57 o 
   8   3  -2      312.08      279.52      4.43 o 
   9   3  -2      217.51      195.62      3.94 o 
  10   3  -2      235.44      233.61      4.56 o 
  11   3  -2       68.21       68.88      3.30 o 
  12   3  -2      256.73      237.66      6.20 o 
  13   3  -2      167.71      154.52      6.60 o 
  14   3  -2       22.56       24.89      3.32 o 
  15   3  -2      150.62      151.16      7.28 o 
  16   3  -2       25.79       30.66      3.82 o 
  17   3  -2       24.71       27.40      3.72 o 
  18   3  -2        6.64        9.29      1.96 o 
  19   3  -2        3.10        3.13      1.83 o 
   0   4  -2     2705.19     3041.04     58.39 o 
   1   4  -2       44.70       51.19      1.70 o 
   2   4  -2      323.38      342.78      4.13 o 
   3   4  -2     1945.81     2098.55     10.22 o 
   4   4  -2       96.88       87.38      1.98 o 
   5   4  -2      171.03      180.75      4.29 o 
   6   4  -2      764.19      776.78      6.31 o 
   7   4  -2      127.20      133.74      3.91 o 
   8   4  -2      484.43      472.23      7.72 o 
   9   4  -2      393.45      392.72      9.40 o 
  10   4  -2      231.97      225.08      5.77 o 
  11   4  -2      246.80      226.12      5.95 o 
  12   4  -2        2.37        3.51      1.08 o 
  13   4  -2       67.98       67.61      4.61 o 
  14   4  -2        1.97        2.20      1.30 o 
  15   4  -2      125.36      116.51      6.22 o 
  16   4  -2       25.77       28.32      3.88 o 
  17   4  -2       92.37       93.75      5.79 o 
  18   4  -2       29.75       42.45      6.17 o 
   1   5  -2      806.61      798.54      6.99 o 
   2   5  -2      262.88      260.71      3.96 o 
   3   5  -2      353.47      348.98      4.49 o 
   4   5  -2      591.96      671.56      6.04 o 
   5   5  -2      540.64      493.57     12.49 o 
   6   5  -2      270.37      279.05      7.41 o 
   7   5  -2     1348.28     1304.75     20.58 o 
   8   5  -2      263.88      259.28      9.10 o 
   9   5  -2      721.49      737.26     11.79 o 
  10   5  -2      677.97      689.26     10.38 o 
  11   5  -2      106.63       94.91      4.01 o 
  12   5  -2      192.45      158.77      6.95 o 
  13   5  -2       68.63       64.81      4.55 o 
  14   5  -2       20.73       25.74      4.00 o 
  15   5  -2       43.81       43.51      4.15 o 
  16   5  -2        1.63        6.31      1.83 o 
  17   5  -2       20.74       18.17      3.15 o 
  18   5  -2        2.01        0.38      1.33 o 
   0   6  -2     1438.74     1578.29     15.08 o 
   1   6  -2      733.11      827.68      7.69 o 
   2   6  -2      156.76      158.33      3.33 o 
   3   6  -2        7.93       11.18      1.09 o 
   4   6  -2      202.93      198.43      3.64 o 
   5   6  -2      176.78      147.11      5.47 o 
   6   6  -2      115.92      105.86      4.81 o 
   7   6  -2      462.67      444.25     11.32 o 
   8   6  -2       13.00       16.23      2.69 o 
   9   6  -2     1018.17     1002.33     26.91 o 
  10   6  -2       51.24       50.60      3.93 o 
  11   6  -2      172.75      164.08      7.11 o 
  12   6  -2       36.90       37.01      4.18 o 
  13   6  -2       44.54       51.87      4.20 o 
  14   6  -2       17.37       14.81      2.63 o 
  15   6  -2       54.46       59.78      4.65 o 
  16   6  -2        5.41        5.87      1.50 o 
  17   6  -2       54.31       65.32      5.53 o 
   1   7  -2      781.33      811.19     11.33 o 
   2   7  -2       82.67       81.84      2.61 o 
   3   7  -2      194.43      192.07      3.94 o 
   4   7  -2       70.97       68.73      3.04 o 
   5   7  -2      183.04      178.05      6.36 o 
   6   7  -2       57.75       54.27      3.89 o 
   7   7  -2     1717.18     1587.91     20.08 o 
   8   7  -2       24.05       20.99      2.96 o 
   9   7  -2      675.65      621.99     13.57 o 
  10   7  -2      117.28      102.02      5.68 o 
  11   7  -2      174.35      155.27      7.11 o 
  12   7  -2        2.74        4.11      2.29 o 
  13   7  -2       51.73       52.20      5.91 o 
  14   7  -2        4.43        4.44      2.52 o 
  15   7  -2        0.45        4.75      1.45 o 
  16   7  -2        2.22        3.59      1.48 o 
  17   7  -2       19.28       22.21      3.58 o 
   0   8  -2      337.19      320.12      7.77 o 
   1   8  -2      182.19      186.79      4.18 o 
   2   8  -2      465.87      462.36      6.59 o 
   3   8  -2       87.22       92.89      2.95 o 
   4   8  -2      288.00      281.80      6.45 o 
   5   8  -2      129.14      126.14      4.43 o 
   6   8  -2      581.97      521.16     11.70 o 
   7   8  -2      322.90      299.05     12.16 o 
   8   8  -2      206.61      175.40      7.22 o 
   9   8  -2      208.04      200.28      7.90 o 
  10   8  -2      117.18      117.47      6.17 o 
  11   8  -2      107.22      100.56      5.95 o 
  12   8  -2       10.01       10.46      2.45 o 
  13   8  -2       28.35       33.19      4.17 o 
  14   8  -2        1.10        6.16      1.75 o 
  15   8  -2       47.69       53.51      4.94 o 
  16   8  -2        6.27       10.55      2.29 o 
   1   9  -2      414.02      415.93      6.65 o 
   2   9  -2        8.25        9.44      1.26 o 
   3   9  -2       44.15       45.99      3.19 o 
   4   9  -2       63.57       69.19      3.38 o 
   5   9  -2      268.73      243.79      6.40 o 
   6   9  -2      197.20      187.79     13.11 o 
   7   9  -2      396.46      367.18     10.54 o 
   8   9  -2       25.57       24.84      3.81 o 
   9   9  -2      106.65       94.57      5.63 o 
  10   9  -2      190.23      171.50      7.73 o 
  11   9  -2       48.81       44.95      4.21 o 
  12   9  -2      106.01       99.55      6.19 o 
  13   9  -2       15.97       14.13      2.74 o 
  14   9  -2       63.14       71.66      5.50 o 
  15   9  -2        2.76        3.83      1.55 o 
   0  10  -2      191.33      181.43      6.54 o 
   1  10  -2        9.23       11.07      1.41 o 
   2  10  -2      340.17      362.74      9.67 o 
   3  10  -2       35.06       36.99      2.71 o 
   4  10  -2      487.67      481.84     10.66 o 
   5  10  -2      314.01      317.28      7.64 o 
   6  10  -2      229.36      226.74      8.43 o 
   7  10  -2       52.22       46.60      5.26 o 
   8  10  -2      145.17      126.78      6.55 o 
   9  10  -2       18.50       15.70      2.60 o 
  10  10  -2      108.37       98.77     10.21 o 
  11  10  -2       77.05       63.83      4.80 o 
  12  10  -2       46.43       52.79      4.91 o 
  13  10  -2       13.37       14.92      3.06 o 
  14  10  -2        7.45       11.06      2.56 o 
   1  11  -2       29.34       26.24      2.74 o 
   2  11  -2       84.35       85.72      5.29 o 
   3  11  -2       22.16       27.50      2.79 o 
   4  11  -2       68.40       58.13      5.49 o 
   5  11  -2        3.93        4.61      1.43 o 
   6  11  -2       11.77       14.97      2.59 o 
   7  11  -2       35.78       35.40      4.18 o 
   8  11  -2      106.66       94.70      5.82 o 
   9  11  -2        3.00        5.40      1.68 o 
  10  11  -2       74.40       72.20      5.22 o 
  11  11  -2       18.43       14.91      2.80 o 
  12  11  -2      178.64      172.57      8.56 o 
   0  12  -2       97.86      109.68      7.93 o 
   1  12  -2        4.03        8.62      1.80 o 
   2  12  -2      112.26      101.92      5.52 o 
   3  12  -2       12.25       12.78      2.36 o 
   4  12  -2      144.97      147.76      6.95 o 
   5  12  -2       32.12       34.13      3.99 o 
   6  12  -2       40.21       38.99      4.44 o 
   7  12  -2       40.83       40.11      4.61 o 
   8  12  -2       69.71       67.86      8.31 o 
   9  12  -2        2.84        4.44      2.90 o 
  10  12  -2       65.49       68.78      5.15 o 
   2  13  -2        4.88        8.29      1.71 o 
   3  13  -2       97.61      104.60      5.90 o 
   4  13  -2        0.05        0.85      1.10 o 
   5  13  -2      128.80      122.00     13.99 o 
   6  13  -2       24.76       29.55      3.80 o 
   7  13  -2       10.80       13.63      2.41 o 
   8  13  -2       18.37       31.13      4.16 o 
   4  14  -2       29.95       31.17      5.11 o 
   2   0  -1     1686.92     1607.91      9.19 o 
   4   0  -1     9767.94     9466.87    245.74 o 
   6   0  -1      396.93      384.76     12.61 o 
   8   0  -1     1102.96     1176.29     12.48 o 
  10   0  -1       14.51       18.47      2.10 o 
  12   0  -1      103.88       95.39      6.75 o 
  14   0  -1      336.22      298.19      9.64 o 
  16   0  -1       76.29       68.52      6.40 o 
  18   0  -1       78.64       79.88      7.16 o 
   0   1  -1     5185.63     5163.65    140.51 o 
   1   1  -1     1305.17     1342.23     10.12 o 
   2   1  -1    14260.67    12065.08    548.92 o 
   3   1  -1     3066.07     3161.42     29.96 o 
   4   1  -1     1444.34     1386.31      7.26 o 
   5   1  -1       26.35       23.38      1.02 o 
   6   1  -1      289.75      250.89      3.54 o 
   7   1  -1      391.07      409.70      4.88 o 
   8   1  -1      161.90      135.71      3.00 o 
   9   1  -1       38.51       39.54      1.73 o 
  10   1  -1      603.30      604.95      7.10 o 
  11   1  -1      168.44      187.31      4.15 o 
  12   1  -1      104.41      113.81      3.39 o 
  13   1  -1      128.44      131.14      3.80 o 
  14   1  -1       24.47       32.22      2.24 o 
  15   1  -1       51.11       59.91      3.63 o 
  16   1  -1       10.46       13.09      1.91 o 
  17   1  -1        2.05        3.51      1.91 o 
  18   1  -1        1.19        5.18      1.83 o 
  19   1  -1        5.77        8.69      2.29 o 
   1   2  -1       83.12       83.94      1.44 o 
   2   2  -1     2581.60     2853.49     27.54 o 
   3   2  -1     6382.64     6276.36     63.89 o 
   4   2  -1      869.34      924.84      6.91 o 
   5   2  -1      432.88      407.65      7.68 o 
   6   2  -1      685.68      732.62      9.03 o 
   7   2  -1       44.24       35.17      1.45 o 
   8   2  -1       76.64       96.44      2.54 o 
   9   2  -1       48.50       53.26      2.01 o 
  10   2  -1       21.28       26.03      1.54 o 
  11   2  -1      140.82      137.00      3.55 o 
  12   2  -1      142.10      143.36      5.68 o 
  13   2  -1       53.51       56.38      2.57 o 
  14   2  -1       67.81       75.98      3.62 o 
  15   2  -1       66.52       78.34      3.80 o 
  16   2  -1      101.90      105.38      5.68 o 
  17   2  -1       16.81       17.45      4.04 o 
  18   2  -1       13.06       13.57      3.66 o 
  19   2  -1        3.92        5.56      2.21 o 
   0   3  -1      887.44      923.83     13.22 o 
   1   3  -1      784.18      893.48      8.08 o 
   2   3  -1     1982.38     1945.06     30.90 o 
   3   3  -1      612.43      687.84      6.22 o 
   4   3  -1     3549.21     3650.80     49.38 o 
   5   3  -1     1314.02     1423.34     16.13 o 
   6   3  -1      695.80      730.74     11.95 o 
   7   3  -1      241.33      248.98      3.85 o 
   8   3  -1      289.83      295.45      4.48 o 
   9   3  -1      279.00      277.10      4.90 o 
  10   3  -1      149.65      135.72      3.38 o 
  11   3  -1      338.26      318.01      6.61 o 
  12   3  -1       47.00       47.80      2.23 o 
  13   3  -1      355.60      317.92     13.78 o 
  14   3  -1      113.32      106.35      5.60 o 
  15   3  -1      107.15      102.93      5.65 o 
  16   3  -1        8.83       10.52      2.34 o 
  17   3  -1       30.26       35.47      4.19 o 
  18   3  -1        1.63        6.56      2.29 o 
  19   3  -1        6.97        6.33      2.29 o 
   1   4  -1      487.76      466.81      4.70 o 
   2   4  -1      948.14     1041.19     11.28 o 
   3   4  -1      545.95      642.22     12.42 o 
   4   4  -1     2506.78     2728.51     45.82 o 
   5   4  -1      402.57      342.53      8.30 o 
   6   4  -1      697.59      679.68     14.14 o 
   7   4  -1       50.17       52.93      1.38 o 
   8   4  -1      137.78      139.59      3.15 o 
   9   4  -1      188.20      190.43      8.68 o 
  10   4  -1      177.38      166.10      3.80 o 
  11   4  -1      385.39      362.06      8.25 o 
  12   4  -1       69.03       68.83      4.36 o 
  13   4  -1      230.21      214.87      7.90 o 
  14   4  -1       31.49       29.36      3.68 o 
  15   4  -1        0.23        2.10      1.37 o 
  16   4  -1        2.10        4.32      1.48 o 
  17   4  -1       24.54       28.73      3.91 o 
  18   4  -1        7.33        7.25      1.76 o 
   0   5  -1      721.87      776.95     18.37 o 
   1   5  -1      100.07      103.31      2.40 o 
   2   5  -1      514.51      557.11      5.54 o 
   3   5  -1      972.43     1102.60     20.08 o 
   4   5  -1     1109.03     1275.20     19.40 o 
   5   5  -1      891.21      980.42     21.79 o 
   6   5  -1     1743.49     1835.42     45.55 o 
   7   5  -1     1638.76     1718.65     12.39 o 
   8   5  -1      115.60      100.39      6.13 o 
   9   5  -1       47.93       58.48      2.84 o 
  10   5  -1       12.49       11.98      1.61 o 
  11   5  -1       29.37       32.64      3.52 o 
  12   5  -1        2.07        3.63      1.59 o 
  13   5  -1      234.86      211.62      8.11 o 
  14   5  -1      160.25      140.82      6.79 o 
  15   5  -1       38.89       41.23      4.49 o 
  16   5  -1        2.34        1.68      1.32 o 
  17   5  -1       29.08       33.08      4.09 o 
  18   5  -1        8.50       10.43      2.38 o 
   1   6  -1     1470.64     1547.40     10.12 o 
   2   6  -1       20.55       22.54      1.28 o 
   3   6  -1      966.85      986.71     13.28 o 
   4   6  -1       92.56      101.63      2.63 o 
   5   6  -1     1035.09     1055.79     30.42 o 
   6   6  -1      220.64      224.86      5.12 o 
   7   6  -1      323.32      299.35      8.14 o 
   8   6  -1       14.73       11.71      2.23 o 
   9   6  -1      407.91      413.85     10.29 o 
  10   6  -1       75.36       67.37      4.47 o 
  11   6  -1      420.58      356.12     10.21 o 
  12   6  -1        9.88        9.20      2.04 o 
  13   6  -1       49.38       50.21      4.10 o 
  14   6  -1       13.40       15.46      2.88 o 
  15   6  -1        0.24        0.71      1.08 o 
  16   6  -1        5.51        7.07      1.79 o 
  17   6  -1       13.98       16.01      2.98 o 
  18   6  -1        2.19        3.16      1.52 o 
   0   7  -1      337.28      326.94      7.77 o 
   1   7  -1      249.17      252.19      4.40 o 
   2   7  -1      235.63      209.69      4.03 o 
   3   7  -1      835.50      923.64      8.47 o 
   4   7  -1      165.00      155.43      3.48 o 
   5   7  -1       69.88       75.14      3.48 o 
   6   7  -1       56.13       51.66      3.62 o 
   7   7  -1     1128.32     1160.54     16.76 o 
   8   7  -1      220.34      192.54      7.11 o 
   9   7  -1      195.77      169.99      7.36 o 
  10   7  -1       23.58       25.25      3.42 o 
  11   7  -1       45.59       40.47      4.25 o 
  12   7  -1        9.39       13.59      2.81 o 
  13   7  -1       63.44       71.86      4.98 o 
  14   7  -1       10.77       11.70      2.74 o 
  15   7  -1       50.42       51.39      4.70 o 
  16   7  -1        0.41        1.85      1.24 o 
  17   7  -1       11.41       13.71      2.59 o 
   1   8  -1     1149.55     1220.19     15.77 o 
   2   8  -1      131.98      120.45      4.52 o 
   3   8  -1      401.81      384.02     19.51 o 
   4   8  -1      519.13      491.08      9.65 o 
   5   8  -1      614.32      575.30     23.13 o 
   6   8  -1       83.67       78.70      4.55 o 
   7   8  -1      205.30      196.63      7.25 o 
   8   8  -1       71.94       65.50      4.36 o 
   9   8  -1       14.30       14.30      2.59 o 
  10   8  -1       62.54       50.65      5.14 o 
  11   8  -1       98.71       74.12      4.96 o 
  12   8  -1        0.71       -0.30      1.16 o 
  13   8  -1       18.69       20.23      4.65 o 
  14   8  -1       20.57       18.89      3.15 o 
  15   8  -1       10.27       11.23      2.12 o 
  16   8  -1       15.97       22.10      3.58 o 
   0   9  -1     1187.48     1201.03     19.36 o 
   1   9  -1       11.37       13.13      1.43 o 
   2   9  -1      225.08      232.89      4.84 o 
   3   9  -1       84.72       85.04      2.96 o 
   4   9  -1      622.06      596.70     15.64 o 
   5   9  -1      144.86      138.54      4.60 o 
   6   9  -1       50.54       49.61      3.74 o 
   7   9  -1       22.63       25.76      3.39 o 
   8   9  -1      232.10      217.55      8.22 o 
   9   9  -1       34.61       36.67      4.12 o 
  10   9  -1        3.44        2.01      1.98 o 
  11   9  -1        7.10        7.06      2.05 o 
  12   9  -1       28.31       26.99      3.83 o 
  13   9  -1       74.61       74.68      5.38 o 
  14   9  -1       21.63       26.10      4.03 o 
  15   9  -1        1.95        4.98      1.99 o 
   1  10  -1       76.33       73.27      2.88 o 
   2  10  -1       11.71       11.74      1.45 o 
   3  10  -1      519.47      493.84      8.84 o 
   4  10  -1      433.77      427.08     10.83 o 
   5  10  -1      130.55      128.00      6.08 o 
   6  10  -1       53.07       61.24      5.18 o 
   7  10  -1       32.28       31.63      3.80 o 
   8  10  -1       35.95       33.98      4.07 o 
   9  10  -1       21.68       17.84      3.01 o 
  10  10  -1      100.73      103.10      6.04 o 
  11  10  -1        5.78        3.21      2.55 o 
  12  10  -1       43.44       50.52      6.36 o 
  13  10  -1        2.33        2.69      1.53 o 
  14  10  -1       12.43       15.06      4.19 o 
   0  11  -1      319.95      318.32      8.95 o 
   1  11  -1        7.18       10.30      1.49 o 
   2  11  -1      553.07      544.04     16.04 o 
   3  11  -1      182.57      181.34      7.22 o 
   4  11  -1      202.47      190.57     11.40 o 
   5  11  -1       62.97       60.25      4.28 o 
   6  11  -1       41.03       45.99      3.85 o 
   7  11  -1       53.39       50.77      4.10 o 
   8  11  -1       28.26       32.26      3.93 o 
   9  11  -1        8.85       13.25      2.45 o 
  10  11  -1       33.74       36.37      5.53 o 
  11  11  -1        2.43        0.39      1.06 o 
  12  11  -1        0.37        2.68      1.49 o 
  13  11  -1       10.01       15.46      3.10 o 
   1  12  -1      139.69      142.00      9.15 o 
   2  12  -1       43.31       54.17      4.00 o 
   3  12  -1       15.83       18.81      3.62 o 
   4  12  -1       44.80       47.44      3.88 o 
   5  12  -1       12.76       16.09      2.79 o 
   6  12  -1       50.46       51.74      4.10 o 
   7  12  -1       13.23       13.19      4.65 o 
   8  12  -1       39.08       39.33      4.58 o 
   9  12  -1        7.40        8.09      1.91 o 
  10  12  -1       75.08       85.94      5.74 o 
  11  12  -1        2.16        3.11      1.53 o 
   1  13  -1       45.04       44.67      5.26 o 
   2  13  -1      150.96      143.83      9.53 o 
   3  13  -1       34.72       39.25      4.88 o 
   4  13  -1        6.53        6.11      2.21 o 
   5  13  -1        3.06        3.74      2.90 o 
   6  13  -1       44.08       45.09      4.77 o 
   7  13  -1        5.72        4.72      1.30 o 
   8  13  -1        6.60       13.29      4.31 o 
   9  13  -1       12.01       19.24      3.04 o 
   2  14  -1       37.16       37.50      4.65 o 
   3  14  -1       58.39       59.99      6.17 o 
   4  14  -1       16.18       20.73      3.89 o 
   5  14  -1       38.83       40.02      6.25 o 
   2   0   0     4887.06     4621.98    130.34 o 
   4   0   0     4640.92     4417.96     24.85 o 
   6   0   0      353.18      272.91      9.64 o 
   8   0   0       12.19       12.02      1.49 o 
  10   0   0      286.69      273.55      6.54 o 
  12   0   0      428.87      428.03     14.90 o 
  14   0   0        2.10        3.05      1.68 o 
  16   0   0       62.41       81.25      6.94 o 
  18   0   0        5.80       16.92      4.04 o 
   1   1   0       92.19      115.57      2.74 o 
   2   1   0     3658.07     3785.63     88.68 o 
   3   1   0        2.75        2.36      0.32 o 
   4   1   0     1274.85     1284.88     11.10 o 
   5   1   0      703.33      780.56     12.16 o 
   6   1   0        0.93        3.92      0.55 o 
   7   1   0      696.71      776.07     11.78 o 
   8   1   0     1342.09     1481.52     18.92 o 
   9   1   0       36.03       44.02      1.75 o 
  10   1   0        0.13        2.67      0.90 o 
  11   1   0       96.02      110.04      3.10 o 
  12   1   0        0.99        1.97      0.65 o 
  13   1   0       32.60       27.03      2.81 o 
  14   1   0       36.15       43.55      2.71 o 
  15   1   0       18.67       28.29      3.44 o 
  16   1   0      163.08      155.75      6.95 o 
  17   1   0        4.07        9.07      1.93 o 
  18   1   0      204.41      207.92      8.55 o 
  19   1   0        5.91       11.89      2.59 o 
   0   2   0    11273.72    10539.81    186.10 o 
   1   2   0     5213.41     5512.91     82.77 o 
   2   2   0     4028.39     3934.36    108.16 o 
   3   2   0    17534.38    15661.82    263.82 o 
   4   2   0      382.76      420.60      7.31 o 
   5   2   0      302.63      337.79      6.33 o 
   6   2   0     1706.62     1806.90     24.07 o 
   7   2   0      143.20      154.62      2.90 o 
   8   2   0       22.18       17.84      1.10 o 
   9   2   0       31.83       40.36      1.68 o 
  10   2   0        7.32        3.67      0.69 o 
  11   2   0      569.59      570.55      7.06 o 
  12   2   0       19.91       20.62      2.07 o 
  13   2   0       16.74       14.47      1.80 o 
  14   2   0       96.20       91.45      3.96 o 
  15   2   0      134.39      136.42      5.02 o 
  16   2   0       83.16       80.70      4.90 o 
  17   2   0       53.03       61.50      6.21 o 
  18   2   0        4.35        2.97      1.68 o 
  19   2   0        0.78        2.06      1.68 o 
   1   3   0     7224.13     7441.96     81.31 o 
   2   3   0     6730.08     7144.54    135.82 o 
   3   3   0    11735.44    11221.70    224.45 o 
   4   3   0      922.78      997.67     10.65 o 
   5   3   0       13.71       31.02      1.76 o 
   6   3   0        0.47        2.28      0.47 o 
   7   3   0      720.33      869.91      7.96 o 
   8   3   0        7.62        5.24      0.74 o 
   9   3   0       46.60       45.56      1.82 o 
  10   3   0      130.02      118.56      3.06 o 
  11   3   0       29.83       36.94      2.26 o 
  12   3   0       59.24       61.67      3.07 o 
  13   3   0      142.76      133.29      4.67 o 
  14   3   0       29.79       35.61      2.77 o 
  15   3   0      222.54      225.14      6.55 o 
  16   3   0       63.93       65.38      4.50 o 
  17   3   0        0.42        4.12      2.21 o 
  18   3   0       20.74       24.39      4.80 o 
  19   3   0        3.53        1.30      1.30 o 
   0   4   0      317.11      370.96      5.45 o 
   1   4   0      977.60     1041.17     12.06 o 
   2   4   0        1.79        2.67      0.43 o 
   3   4   0     1089.58     1298.79     20.69 o 
   4   4   0     1277.27     1600.50     29.32 o 
   5   4   0     5547.77     5897.98     83.86 o 
   6   4   0     2755.37     2866.68     31.15 o 
   7   4   0      444.57      424.15      8.94 o 
   8   4   0       51.12       58.92      3.10 o 
   9   4   0      686.34      747.67     21.72 o 
  10   4   0       94.76      100.20      5.23 o 
  11   4   0      128.60      139.15      5.24 o 
  12   4   0       19.75       19.13      2.17 o 
  13   4   0       50.10       54.18      3.02 o 
  14   4   0       66.06       56.93      4.46 o 
  15   4   0       97.18       96.85      5.62 o 
  16   4   0       29.03       32.70      3.96 o 
  17   4   0       49.95       48.54      3.96 o 
  18   4   0        0.44       -1.07      1.45 o 
  19   4   0       56.24       59.07      6.71 o 
   1   5   0     1595.04     1623.16     17.96 o 
   2   5   0      133.45      122.44      3.55 o 
   3   5   0      527.88      597.37     10.42 o 
   4   5   0      333.72      325.23      5.48 o 
   5   5   0        4.95        8.56      1.10 o 
   6   5   0       54.23       49.83      2.07 o 
   7   5   0       42.32       42.72      1.71 o 
   8   5   0        0.58        2.10      0.49 o 
   9   5   0      229.35      200.42      5.01 o 
  10   5   0      603.76      602.49      9.07 o 
  11   5   0      531.14      532.43     18.91 o 
  12   5   0        2.42        1.68      1.20 o 
  13   5   0       92.58       86.71      5.20 o 
  14   5   0       16.55       16.39      2.94 o 
  15   5   0       52.31       56.68      8.50 o 
  16   5   0       26.65       37.84      5.79 o 
  17   5   0       19.45       22.34      3.45 o 
  18   5   0        0.99        4.95      2.13 o 
   0   6   0      537.81      585.45     22.94 o 
   1   6   0       40.65       43.97      2.42 o 
   2   6   0     1292.89     1347.14     14.50 o 
   3   6   0      225.37      219.78      3.72 o 
   4   6   0      288.39      282.92      4.51 o 
   5   6   0     1622.24     1943.88     46.58 o 
   6   6   0       51.26       55.79      4.96 o 
   7   6   0        5.95       10.40      1.09 o 
   8   6   0      133.33      134.83      4.07 o 
   9   6   0       15.40       25.70      3.17 o 
  10   6   0        1.04        1.65      1.18 o 
  11   6   0        0.91        4.91      2.67 o 
  12   6   0        1.59        0.80      1.16 o 
  13   6   0        0.29        2.71      1.24 o 
  14   6   0        4.39        4.83      1.63 o 
  15   6   0       38.02       41.38      4.61 o 
  16   6   0        0.02        1.53      1.25 o 
  17   6   0      102.68      104.14      6.22 o 
  18   6   0        0.24        1.65      1.75 o 
   1   7   0      380.87      384.98      5.27 o 
   2   7   0      232.71      251.91      4.29 o 
   3   7   0      406.65      393.34      7.34 o 
   4   7   0      462.24      459.07     12.03 o 
   5   7   0      255.17      238.98     15.98 o 
   6   7   0      296.09      291.35     13.46 o 
   7   7   0      342.80      310.92      9.79 o 
   8   7   0        0.08        0.85      1.13 o 
   9   7   0      277.47      235.84      8.06 o 
  10   7   0       10.41        8.43      2.12 o 
  11   7   0      137.13      128.65      6.36 o 
  12   7   0        5.97        5.13      1.59 o 
  13   7   0       19.23       13.04      2.66 o 
  14   7   0        3.19        7.32      1.74 o 
  15   7   0       13.03       15.86      2.72 o 
  16   7   0        2.72        5.10      1.69 o 
  17   7   0       12.02       12.84      2.37 o 
   0   8   0      154.93      161.85      5.20 o 
   1   8   0       26.47       26.28      1.62 o 
   2   8   0      501.12      464.97      6.99 o 
   3   8   0       10.16       10.09      1.18 o 
   4   8   0      227.77      220.40      5.51 o 
   5   8   0        1.85        1.35      0.77 o 
   6   8   0       71.20       72.62      3.12 o 
   7   8   0        0.09        1.26      1.75 o 
   8   8   0       85.78       63.74      4.34 o 
   9   8   0        0.42        1.71      1.27 o 
  10   8   0       51.38       55.35      4.23 o 
  11   8   0       13.02       11.34      2.41 o 
  12   8   0       60.34       51.29      4.31 o 
  13   8   0       26.31       40.28      4.58 o 
  14   8   0       64.23       66.38      7.81 o 
  15   8   0       12.72       17.87      3.20 o 
  16   8   0        1.67        2.96      1.68 o 
   1   9   0      385.97      364.68      5.91 o 
   2   9   0      222.65      230.66      4.69 o 
   3   9   0      426.16      415.52      8.24 o 
   4   9   0        0.18        2.77      0.85 o 
   5   9   0      127.38      121.78      4.28 o 
   6   9   0       23.66       24.17      3.20 o 
   7   9   0       47.16       40.88      3.70 o 
   8   9   0        1.25        8.26      1.98 o 
   9   9   0       22.45       21.30      3.28 o 
  10   9   0        3.56        1.90      1.24 o 
  11   9   0        6.09        7.78      2.01 o 
  12   9   0        5.84        5.38      1.75 o 
  13   9   0        0.29        3.01      1.48 o 
  14   9   0       24.26       30.82      4.23 o 
  15   9   0       13.47       23.60      4.15 o 
   0  10   0        2.94        5.60      1.39 o 
   1  10   0      107.31      108.59      4.05 o 
   2  10   0      386.23      381.06      7.70 o 
   3  10   0       14.01       19.66      2.17 o 
   4  10   0        9.64       11.14      1.73 o 
   5  10   0       14.91       11.39      2.21 o 
   6  10   0      174.08      172.11      8.19 o 
   7  10   0      117.41       96.86      5.50 o 
   8  10   0       47.17       51.10      4.09 o 
   9  10   0        0.80        2.98      1.26 o 
  10  10   0       48.07       48.75      4.50 o 
  11  10   0       32.43       33.67      4.34 o 
  12  10   0       18.99       16.66      3.07 o 
  13  10   0        6.22       10.08      2.39 o 
  14  10   0       25.75       29.60      4.42 o 
   1  11   0        7.09        7.11      2.78 o 
   2  11   0       55.67       58.75      3.20 o 
   3  11   0        1.30        1.67      0.84 o 
   4  11   0        1.66        3.96      2.06 o 
   5  11   0        6.46        7.32      2.93 o 
   6  11   0       14.10       11.39      2.30 o 
   7  11   0        8.91        9.03      1.85 o 
   8  11   0       53.59       50.95      4.15 o 
   9  11   0        1.00        4.65      1.48 o 
  10  11   0       47.06       52.74      4.30 o 
  11  11   0       43.21       45.55      5.12 o 
  12  11   0       23.04       24.91      3.84 o 
  13  11   0        0.49        3.71      1.79 o 
   0  12   0      761.83      722.89     20.96 o 
   1  12   0       50.49       54.05      3.93 o 
   2  12   0       77.94       80.05      4.82 o 
   3  12   0      143.17      150.54     10.06 o 
   4  12   0       46.45       56.37      6.48 o 
   5  12   0        7.84        6.38      1.61 o 
   6  12   0       70.71       74.30      8.84 o 
   7  12   0       16.15       15.15      4.61 o 
   8  12   0       41.66       40.87      4.19 o 
   9  12   0        0.03        1.30      1.45 o 
  10  12   0        0.49        0.05      1.13 o 
  11  12   0        3.49        4.58      1.41 o 
   1  13   0        1.72        5.61      1.70 o 
   2  13   0       58.40       75.84      7.09 o 
   3  13   0       24.12       31.25      5.64 o 
   4  13   0        1.94        6.10      1.83 o 
   5  13   0       16.68       18.90      4.34 o 
   6  13   0       10.64       15.09      3.43 o 
   7  13   0       14.46       17.29      2.59 o 
   8  13   0      185.58      187.02     18.98 o 
   9  13   0        5.55        5.79      2.36 o 
   1  14   0       36.34       42.76      5.26 o 
   2  14   0        1.64        2.21      1.52 o 
   3  14   0        4.82       12.35      3.13 o 
   4  14   0       20.92       20.27      4.34 o 
   5  14   0        3.39        9.83      2.36 o 
   6  14   0        3.10        1.14      1.68 o 
   2   0   1     1696.35     1630.71     48.63 o 
   4   0   1     9730.90     9466.35     97.75 o 
   6   0   1      404.03      404.76      5.91 o 
   8   0   1     1127.63     1211.60     24.81 o 
  10   0   1       11.59       16.45      1.72 o 
  12   0   1      104.32      106.92      8.08 o 
  14   0   1      335.91      296.27     12.88 o 
  16   0   1       73.80       69.21      6.63 o 
  18   0   1       81.33       78.97      7.39 o 
   0   1   1     5290.20     5164.63     76.95 o 
   1   1   1     1304.78     1305.21     23.32 o 
   2   1   1    14262.66    12315.29    101.57 o 
   3   1   1     3070.97     3211.17     46.98 o 
   4   1   1     1437.11     1403.05     22.74 o 
   5   1   1       25.57       24.85      0.92 o 
   6   1   1      282.12      251.65      3.54 o 
   7   1   1      394.97      416.16      7.72 o 
   8   1   1      168.29      137.54      3.81 o 
   9   1   1       37.13       38.29      1.63 o 
  10   1   1      591.75      601.21      6.66 o 
  11   1   1      169.91      190.06      4.52 o 
  12   1   1      104.22      113.90      3.98 o 
  13   1   1      128.61      130.82      4.44 o 
  14   1   1       24.23       28.25      3.37 o 
  15   1   1       51.36       59.23      4.25 o 
  16   1   1       11.03       13.21      2.28 o 
  17   1   1        1.86        4.92      1.54 o 
  18   1   1        1.15        5.28      1.53 o 
  19   1   1        5.78        8.53      1.67 o 
   1   2   1       81.51       79.44      1.73 o 
   2   2   1     2594.74     2760.29     19.51 o 
   3   2   1     6440.02     6230.67     70.20 o 
   4   2   1      871.18      926.70     22.03 o 
   5   2   1      449.21      430.79      7.77 o 
   6   2   1      696.91      754.73     14.79 o 
   7   2   1       47.41       40.07      1.37 o 
   8   2   1       82.71      103.03      2.39 o 
   9   2   1       49.96       55.07      1.87 o 
  10   2   1       23.83       30.52      1.55 o 
  11   2   1      138.06      128.74      4.15 o 
  12   2   1      139.58      135.65      4.44 o 
  13   2   1       52.19       56.12      3.00 o 
  14   2   1       67.47       68.65      3.46 o 
  15   2   1       66.78       75.61      4.77 o 
  16   2   1      102.57       95.11      5.53 o 
  17   2   1       16.53       21.53      3.10 o 
  18   2   1       14.00       22.80      3.26 o 
  19   2   1        3.94        8.23      2.13 o 
   0   3   1      852.95      861.74      7.13 o 
   1   3   1      781.07      899.50      6.09 o 
   2   3   1     2013.12     1969.89     24.60 o 
   3   3   1      605.93      678.37     13.74 o 
   4   3   1     3531.70     3551.62     52.10 o 
   5   3   1     1324.77     1389.16     29.61 o 
   6   3   1      718.10      740.16      8.01 o 
   7   3   1      236.13      258.53      3.68 o 
   8   3   1      288.37      301.18      7.75 o 
   9   3   1      280.77      274.69      5.78 o 
  10   3   1      146.82      135.27      4.18 o 
  11   3   1      343.58      317.34      6.70 o 
  12   3   1       45.49       46.12      2.73 o 
  13   3   1      352.60      316.24      7.30 o 
  14   3   1      114.54      108.84      6.76 o 
  15   3   1      108.03       95.96      4.31 o 
  16   3   1        9.09       13.27      2.34 o 
  17   3   1       28.99       31.09      3.86 o 
  18   3   1        1.67        2.06      1.83 o 
  19   3   1        7.28        3.20      2.06 o 
   1   4   1      478.81      461.74      6.61 o 
   2   4   1      950.94     1054.23     15.87 o 
   3   4   1      575.29      656.73     11.34 o 
   4   4   1     2505.45     2684.19     43.29 o 
   5   4   1      387.82      311.54      6.66 o 
   6   4   1      693.98      659.54      7.91 o 
   7   4   1       45.10       45.77      2.20 o 
   8   4   1      137.74      137.20      4.15 o 
   9   4   1      183.03      168.44      8.16 o 
  10   4   1      173.19      155.41      4.65 o 
  11   4   1      387.51      351.37     10.60 o 
  12   4   1       68.69       69.13      3.39 o 
  13   4   1      229.08      220.61      6.22 o 
  14   4   1       30.22       31.45      2.88 o 
  15   4   1        0.17        0.35      1.18 o 
  16   4   1        2.31        1.28      1.26 o 
  17   4   1       24.47       16.77      4.19 o 
  18   4   1        7.52       11.89      2.97 o 
   0   5   1      721.15      772.42     16.01 o 
   1   5   1       99.87      103.87      2.19 o 
   2   5   1      511.65      568.99     12.94 o 
   3   5   1      967.06     1120.86     25.29 o 
   4   5   1     1109.88     1238.82     21.14 o 
   5   5   1      902.49      978.20     13.58 o 
   6   5   1     1737.29     1791.76     32.79 o 
   7   5   1     1641.67     1718.94     22.53 o 
   8   5   1      116.45      108.26      3.06 o 
   9   5   1       48.13       50.27      3.08 o 
  10   5   1       12.45        8.17      1.41 o 
  11   5   1       27.58       26.23      2.30 o 
  12   5   1        2.01        3.16      1.11 o 
  13   5   1      234.81      212.89      6.24 o 
  14   5   1      160.60      150.05      6.91 o 
  15   5   1       36.90       44.68      8.19 o 
  16   5   1        2.34        4.78      2.02 o 
  17   5   1       29.35       33.77      5.79 o 
  18   5   1        8.51        8.38      3.13 o 
   1   6   1     1458.48     1538.08      9.41 o 
   2   6   1       20.60       23.28      1.21 o 
   3   6   1      990.09     1018.98     19.76 o 
   4   6   1       92.26      102.97      3.30 o 
   5   6   1     1045.63     1031.86     28.59 o 
   6   6   1      221.25      229.76      5.18 o 
   7   6   1      308.99      290.95      5.99 o 
   8   6   1       14.80       16.46      1.41 o 
   9   6   1      415.91      430.93     16.11 o 
  10   6   1       76.03       67.05      6.12 o 
  11   6   1      418.07      378.92      7.99 o 
  12   6   1       10.09        6.91      1.91 o 
  13   6   1       49.97       53.96      4.27 o 
  14   6   1       13.66       14.31      2.73 o 
  15   6   1        0.26        1.63      1.16 o 
  16   6   1        5.48        7.30      2.05 o 
  17   6   1       14.27       18.08      3.09 o 
  18   6   1        2.13        3.05      1.68 o 
   0   7   1      333.44      326.21      6.67 o 
   1   7   1      247.55      257.99      4.18 o 
   2   7   1      227.32      200.14      3.66 o 
   3   7   1      838.71      914.43     12.57 o 
   4   7   1      164.06      153.48      7.81 o 
   5   7   1       70.33       75.98      3.10 o 
   6   7   1       56.37       49.95      2.58 o 
   7   7   1     1129.53     1166.38     27.80 o 
   8   7   1      220.18      201.21      4.52 o 
   9   7   1      188.00      171.16      5.22 o 
  10   7   1       23.40       25.69      4.38 o 
  11   7   1       41.84       43.96      4.10 o 
  12   7   1        9.00       10.05      2.35 o 
  13   7   1       64.22       68.76      5.64 o 
  14   7   1       10.87       12.75      2.51 o 
  15   7   1       48.93       46.35      5.04 o 
  16   7   1        0.38        3.77      1.70 o 
  17   7   1       12.31       14.87      2.86 o 
   1   8   1     1140.84     1230.35      9.86 o 
   2   8   1      131.10      120.69      3.07 o 
   3   8   1      399.00      385.82      7.05 o 
   4   8   1      519.60      480.73      8.03 o 
   5   8   1      610.43      567.60      8.89 o 
   6   8   1       80.64       78.76      3.62 o 
   7   8   1      196.24      181.21      5.26 o 
   8   8   1       75.23       62.71      4.26 o 
   9   8   1       12.74       16.90      3.01 o 
  10   8   1       62.23       51.03      4.10 o 
  11   8   1       99.76       78.57      5.09 o 
  12   8   1        0.96        1.79      1.68 o 
  13   8   1       19.41       20.31      3.28 o 
  14   8   1       19.57       18.92      3.20 o 
  15   8   1       10.61       12.69      2.63 o 
  16   8   1       16.15       23.02      3.77 o 
   0   9   1     1198.41     1242.14     31.33 o 
   1   9   1       11.44       15.03      1.76 o 
   2   9   1      217.49      219.83      5.55 o 
   3   9   1       83.89       82.04      3.46 o 
   4   9   1      621.84      556.27     10.28 o 
   5   9   1      147.18      134.83      5.07 o 
   6   9   1       54.71       53.52      2.98 o 
   7   9   1       21.50       25.05      3.35 o 
   8   9   1      232.05      227.64      8.35 o 
   9   9   1       32.97       32.66      3.85 o 
  10   9   1        3.30        3.96      1.56 o 
  11   9   1        6.38        4.54      1.61 o 
  12   9   1       28.48       32.36      8.80 o 
  13   9   1       74.12       85.32      5.71 o 
  14   9   1       22.17       23.93      3.72 o 
  15   9   1        1.73        1.34      1.56 o 
   1  10   1       76.96       72.94      4.34 o 
   2  10   1       12.12       15.69      1.91 o 
   3  10   1      523.57      498.38      8.99 o 
   4  10   1      434.04      437.66     10.71 o 
   5  10   1      128.76      122.07      4.59 o 
   6  10   1       51.34       46.52      3.85 o 
   7  10   1       31.13       31.94      3.76 o 
   8  10   1       35.02       39.92      3.83 o 
   9  10   1       21.18       23.25      3.52 o 
  10  10   1      100.20      103.94      6.17 o 
  11  10   1        5.96        6.05      1.92 o 
  12  10   1       41.22       43.23      5.03 o 
  13  10   1        2.33        1.82      1.43 o 
  14  10   1       11.72       13.10      2.80 o 
   0  11   1      318.21      322.57     13.64 o 
   1  11   1        7.16       11.46      3.13 o 
   2  11   1      554.17      533.12     12.42 o 
   3  11   1      182.45      177.81      7.15 o 
   4  11   1      194.13      187.14     11.89 o 
   5  11   1       62.87       68.54      4.52 o 
   6  11   1       44.65       50.58      3.95 o 
   7  11   1       53.38       54.54      4.25 o 
   8  11   1       26.50       34.37      4.19 o 
   9  11   1        8.78        9.66      4.73 o 
  10  11   1       32.74       37.01      4.55 o 
  11  11   1        2.43        4.68      1.83 o 
  12  11   1        0.57        1.86      1.48 o 
  13  11   1       10.03       15.66      3.07 o 
   1  12   1      139.15      148.83      6.79 o 
   2  12   1       44.13       53.22      3.99 o 
   3  12   1       14.90       17.54      2.78 o 
   4  12   1       43.92       45.73      5.56 o 
   5  12   1       12.55        9.99      3.20 o 
   6  12   1       50.06       52.82      6.10 o 
   7  12   1       13.76       10.67      2.01 o 
   8  12   1       39.37       41.38      4.69 o 
   9  12   1        7.46        7.74      1.88 o 
  10  12   1       74.22       73.40      5.39 o 
  11  12   1        2.25        6.82      2.05 o 
   0  13   1      304.00      292.23     14.18 o 
   1  13   1       45.12       45.27      3.71 o 
   2  13   1      150.15      145.40      6.95 o 
   3  13   1       34.40       30.18      5.64 o 
   4  13   1        5.82        5.49      2.29 o 
   5  13   1        2.94        3.13      1.68 o 
   6  13   1       43.46       56.79      6.17 o 
   7  13   1        5.39        7.93      2.59 o 
   8  13   1        5.81        4.27      2.44 o 
   9  13   1       12.20       19.36      4.12 o 
   1  14   1      194.81      204.02      8.49 o 
   2  14   1       37.61       34.60      6.02 o 
   3  14   1       58.16       63.19      6.56 o 
   4  14   1       16.59       11.28      2.97 o 
   5  14   1       38.85       46.11      7.32 o 
   2   0   2     4393.99     4762.49     25.84 o 
   4   0   2     1538.52     1613.76     53.09 o 
   6   0   2      603.75      624.16     24.62 o 
   8   0   2      372.42      362.09     10.33 o 
  10   0   2       66.14       70.97      6.59 o 
  12   0   2       53.52       54.65      5.34 o 
  14   0   2        1.69        1.75      1.37 o 
  16   0   2       55.12       60.98      6.40 o 
  18   0   2       28.35       40.47      6.56 o 
   1   1   2     2416.26     2416.37     27.36 o 
   2   1   2     1715.55     1813.35     27.10 o 
   3   1   2     1358.23     1334.06     23.19 o 
   4   1   2      329.48      407.26     11.24 o 
   5   1   2      126.70      166.96      2.41 o 
   6   1   2      163.00      176.63      5.18 o 
   7   1   2       31.73       37.06      1.49 o 
   8   1   2      111.36      126.08      3.36 o 
   9   1   2       57.27       48.84      2.79 o 
  10   1   2      123.93      129.83      3.94 o 
  11   1   2        0.28        1.10      0.63 o 
  12   1   2      140.48      122.50      5.60 o 
  13   1   2       13.12       15.16      2.51 o 
  14   1   2      129.44      112.22      5.77 o 
  15   1   2       70.70       69.98      4.74 o 
  16   1   2       62.29       61.09      4.55 o 
  17   1   2        6.15       12.07      2.12 o 
  18   1   2       71.00       73.56      8.31 o 
  19   1   2        3.95        3.70      1.29 o 
   0   2   2     8556.71     8262.46     33.36 o 
   1   2   2      718.37      779.44      5.39 o 
   2   2   2     2338.15     2296.92     29.54 o 
   3   2   2      336.22      378.21      5.90 o 
   4   2   2     1986.04     1901.48     30.56 o 
   5   2   2      523.43      535.93      9.68 o 
   6   2   2      641.30      660.98     18.02 o 
   7   2   2      429.60      447.64      7.04 o 
   8   2   2      527.92      547.68     10.96 o 
   9   2   2      181.16      184.44      7.31 o 
  10   2   2      188.19      195.64      5.35 o 
  11   2   2      257.82      243.43      5.83 o 
  12   2   2      156.15      166.82      5.03 o 
  13   2   2       25.77       23.37      3.66 o 
  14   2   2       64.67       59.13      4.28 o 
  15   2   2       82.67       87.71      7.97 o 
  16   2   2        4.77        4.26      1.42 o 
  17   2   2       24.03       27.12      3.69 o 
  18   2   2        4.79        7.39      1.98 o 
  19   2   2       11.48       14.31      2.45 o 
   1   3   2      310.63      285.94      3.16 o 
   2   3   2       27.93       33.40      1.47 o 
   3   3   2      267.39      235.64      7.55 o 
   4   3   2      728.13      812.76      9.81 o 
   5   3   2      588.99      572.07      8.68 o 
   6   3   2      173.73      150.12      3.83 o 
   7   3   2       43.06       42.94      2.97 o 
   8   3   2      309.65      269.09      7.18 o 
   9   3   2      224.73      194.63     10.99 o 
  10   3   2      238.37      234.31     10.08 o 
  11   3   2       64.37       59.62      3.03 o 
  12   3   2      253.98      227.41     10.11 o 
  13   3   2      169.64      164.69      5.37 o 
  14   3   2       21.03       22.24      3.13 o 
  15   3   2      150.16      146.80      6.87 o 
  16   3   2       27.09       30.60      3.83 o 
  17   3   2       24.96       21.11      3.04 o 
  18   3   2        6.16       10.20      3.20 o 
  19   3   2        3.08        7.63      1.58 o 
   0   4   2     2718.08     3027.59     18.18 o 
   1   4   2       45.52       51.54      1.37 o 
   2   4   2      334.83      357.92      5.18 o 
   3   4   2     1939.20     2038.65     34.64 o 
   4   4   2      102.51       92.31      4.15 o 
   5   4   2      164.18      166.26      4.98 o 
   6   4   2      767.60      762.61     22.68 o 
   7   4   2      127.68      131.75      3.92 o 
   8   4   2      485.31      461.49      7.62 o 
   9   4   2      399.03      395.85      7.75 o 
  10   4   2      229.50      210.25     13.54 o 
  11   4   2      240.71      219.18      5.92 o 
  12   4   2        2.62        3.45      1.22 o 
  13   4   2       71.70       71.51      5.55 o 
  14   4   2        1.81        3.04      1.02 o 
  15   4   2      121.30      119.79      6.20 o 
  16   4   2       26.05       31.86      3.85 o 
  17   4   2       92.34       83.87      5.36 o 
  18   4   2       29.72       31.63      5.95 o 
   1   5   2      807.00      807.47     10.84 o 
   2   5   2      262.71      274.64      9.78 o 
   3   5   2      330.72      321.47      5.47 o 
   4   5   2      594.28      655.29      8.12 o 
   5   5   2      556.79      505.36      7.37 o 
   6   5   2      271.89      283.23      5.73 o 
   7   5   2     1353.41     1326.71     37.16 o 
   8   5   2      261.98      246.06      7.99 o 
   9   5   2      714.59      721.52     10.26 o 
  10   5   2      680.64      681.13     10.39 o 
  11   5   2      111.56      104.70      4.26 o 
  12   5   2      191.44      159.32      5.36 o 
  13   5   2       67.47       71.39      3.70 o 
  14   5   2       20.85       21.78      2.58 o 
  15   5   2       42.72       46.50      3.21 o 
  16   5   2        1.70        4.04      2.44 o 
  17   5   2       21.20       22.26      4.73 o 
  18   5   2        2.06        4.73      2.13 o 
   0   6   2     1432.64     1546.49     47.52 o 
   1   6   2      733.79      836.63      7.76 o 
   2   6   2      154.14      162.34      4.17 o 
   3   6   2        6.97        9.16      1.24 o 
   4   6   2      201.49      198.04      4.73 o 
   5   6   2      176.88      153.98      4.32 o 
   6   6   2      117.76      117.19      8.25 o 
   7   6   2      471.96      462.49      7.92 o 
   8   6   2       13.11       14.21      1.57 o 
   9   6   2     1012.95      982.63     26.11 o 
  10   6   2       51.98       52.03      2.96 o 
  11   6   2      172.41      162.72      5.43 o 
  12   6   2       36.55       40.95      3.11 o 
  13   6   2       41.69       53.95      3.24 o 
  14   6   2       17.51       19.30      3.00 o 
  15   6   2       55.47       64.91      8.27 o 
  16   6   2        5.34        7.79      2.15 o 
  17   6   2       52.90       67.23      7.62 o 
   1   7   2      792.53      847.25      9.55 o 
   2   7   2       82.02       77.32      2.98 o 
   3   7   2      189.53      173.25      6.63 o 
   4   7   2       70.25       75.69      3.59 o 
   5   7   2      183.12      182.24      7.47 o 
   6   7   2       58.60       57.93      4.19 o 
   7   7   2     1723.84     1597.05     30.41 o 
   8   7   2       23.90       20.51      2.21 o 
   9   7   2      662.47      622.09      8.64 o 
  10   7   2      119.84      122.22     14.24 o 
  11   7   2      178.89      176.57      5.77 o 
  12   7   2        2.84        3.35      1.28 o 
  13   7   2       49.64       47.02      4.44 o 
  14   7   2        4.60        6.33      1.83 o 
  15   7   2        0.35        3.19      3.66 o 
  16   7   2        1.99        0.36      1.43 o 
  17   7   2       19.49       25.31      5.79 o 
   1   8   2      182.93      188.63      4.73 o 
   2   8   2      466.75      454.62      7.75 o 
   3   8   2       88.99       87.03      5.06 o 
   4   8   2      294.37      272.41     10.58 o 
   5   8   2      129.39      112.53      4.10 o 
   6   8   2      577.78      515.90      9.76 o 
   7   8   2      330.31      320.91     10.24 o 
   8   8   2      213.48      187.15      5.67 o 
   9   8   2      207.01      185.79      6.31 o 
  10   8   2      114.37      117.30      6.56 o 
  11   8   2      107.04      100.80      5.82 o 
  12   8   2       10.34       11.40      2.53 o 
  13   8   2       29.67       31.28      5.56 o 
  14   8   2        0.99        5.12      1.75 o 
  15   8   2       48.03       55.31      5.09 o 
  16   8   2        6.48       14.95      2.87 o 
   1   9   2      421.82      409.06     10.10 o 
   2   9   2        8.58        9.22      1.86 o 
   3   9   2       43.21       44.33      3.23 o 
   4   9   2       63.52       69.26      3.31 o 
   5   9   2      271.03      261.45      6.54 o 
   6   9   2      199.46      182.96      5.61 o 
   7   9   2      392.87      377.74     10.63 o 
   8   9   2       23.96       20.53      2.33 o 
   9   9   2      105.55       97.39      5.63 o 
  10   9   2      193.78      179.56      7.81 o 
  11   9   2       48.64       42.99      4.55 o 
  12   9   2      104.32       95.33      5.95 o 
  13   9   2       16.52       15.61      3.02 o 
  14   9   2       63.51       62.33      4.98 o 
  15   9   2        2.65        2.13      1.54 o 
   0  10   2      183.29      184.91     10.21 o 
   1  10   2        9.23        9.66      2.97 o 
   2  10   2      347.28      338.07      9.70 o 
   3  10   2       35.22       33.80      3.65 o 
   4  10   2      493.69      491.08     11.81 o 
   5  10   2      314.48      305.02      7.42 o 
   6  10   2      223.31      214.55      6.64 o 
   7  10   2       51.41       49.04      3.16 o 
   8  10   2      148.50      123.28      7.81 o 
   9  10   2       18.97       16.92      2.93 o 
  10  10   2      106.49       92.66      5.74 o 
  11  10   2       76.41       64.87      4.93 o 
  12  10   2       44.67       56.88      6.90 o 
  13  10   2       13.76       21.24      3.60 o 
  14  10   2        7.94        7.83      2.82 o 
   1  11   2       29.43       27.48      3.56 o 
   2  11   2       83.96       82.61      4.99 o 
   3  11   2       22.10       25.38      3.36 o 
   4  11   2       70.59       69.70      4.61 o 
   5  11   2        3.90        8.08      2.21 o 
   6  11   2       11.50        9.45      3.13 o 
   7  11   2       36.03       38.18      5.91 o 
   8  11   2      107.71      102.17      5.94 o 
   9  11   2        3.05        5.33      1.64 o 
  10  11   2       75.21       80.70      8.19 o 
  11  11   2       18.40       16.74      3.05 o 
  12  11   2      178.53      162.62      8.42 o 
   0  12   2      102.19      106.02      8.46 o 
   1  12   2        4.04        8.00      1.78 o 
   2  12   2      119.45      112.47      6.09 o 
   3  12   2       12.13       16.14      2.71 o 
   4  12   2      144.76      145.02     14.44 o 
   5  12   2       32.01       31.94      5.87 o 
   6  12   2       39.54       41.69      6.63 o 
   7  12   2       41.16       36.36      6.40 o 
   8  12   2       68.94       57.39      6.48 o 
   9  12   2        3.01        8.38      3.13 o 
  10  12   2       65.74       64.26      5.98 o 
   1  13   2       51.35       62.84      4.55 o 
   2  13   2        4.92        6.78      2.74 o 
   3  13   2       96.82      107.38      6.09 o 
   4  13   2        0.10        0.69      1.45 o 
   5  13   2      129.69      139.79     10.29 o 
   6  13   2       24.81       26.53      5.49 o 
   7  13   2       10.86       15.47      3.96 o 
   8  13   2       18.21       20.66      4.12 o 
   0  14   2        1.86        4.80      1.68 o 
   1  14   2       11.29       12.12      3.01 o 
   2  14   2        6.67        7.15      1.54 o 
   3  14   2        6.36       13.64      3.20 o 
   4  14   2       29.40       37.27      6.33 o 
   4   0   3     3091.35     3370.95     94.36 o 
   6   0   3     1207.43     1453.88     64.75 o 
   8   0   3      434.62      444.64      7.41 o 
  10   0   3      379.74      345.06     12.73 o 
  12   0   3      871.81      875.56     22.03 o 
  14   0   3      502.73      515.11     18.22 o 
  16   0   3      226.33      214.95     12.50 o 
  18   0   3       26.58       22.71      4.50 o 
   1   1   3      395.44      443.46      9.38 o 
   2   1   3     2309.32     2291.45     41.77 o 
   3   1   3      666.21      715.45     10.54 o 
   4   1   3     3741.19     4204.46     71.29 o 
   5   1   3      402.41      426.27     15.20 o 
   6   1   3     3150.60     3430.11     70.23 o 
   7   1   3      120.09      121.42      2.52 o 
   8   1   3      230.32      245.19      3.75 o 
   9   1   3      288.03      274.53     16.56 o 
  10   1   3      324.27      336.81     12.98 o 
  11   1   3      235.03      208.46      7.36 o 
  12   1   3      174.05      173.05      9.83 o 
  13   1   3      152.91      142.54      6.57 o 
  14   1   3      250.04      226.14      9.87 o 
  15   1   3       28.07       30.26      3.77 o 
  16   1   3       85.35       71.32      6.10 o 
  17   1   3       38.83       39.54      4.55 o 
  18   1   3       14.03       17.41      2.80 o 
   1   2   3      213.33      219.10      9.38 o 
   2   2   3     1299.38     1466.23     17.57 o 
   3   2   3     1340.89     1409.44     15.59 o 
   4   2   3     1042.17     1199.53     14.15 o 
   5   2   3     1182.90     1309.52     34.45 o 
   6   2   3      219.10      239.11     13.85 o 
   7   2   3      411.24      431.10      9.43 o 
   8   2   3      144.22      149.68      4.19 o 
   9   2   3      153.65      148.10      4.34 o 
  10   2   3      195.15      181.93      5.01 o 
  11   2   3        1.91        1.49      0.79 o 
  12   2   3      325.63      294.07     10.94 o 
  13   2   3       28.26       29.72      3.63 o 
  14   2   3      294.22      265.43      9.26 o 
  15   2   3      134.12      133.36      6.74 o 
  16   2   3       23.37       22.64      4.34 o 
  17   2   3       29.35       34.58      5.03 o 
  18   2   3        4.84        6.83      1.69 o 
   0   3   3      524.29      580.70     20.58 o 
   1   3   3      264.29      288.84      5.20 o 
   2   3   3       61.13       74.87      1.85 o 
   3   3   3      128.37      139.87      6.67 o 
   4   3   3      767.75      857.26     10.80 o 
   5   3   3       66.67       60.49      3.02 o 
   6   3   3      430.56      454.00      9.45 o 
   7   3   3      669.47      681.24     23.65 o 
   8   3   3       99.24       89.57      3.38 o 
   9   3   3      630.26      615.40     21.70 o 
  10   3   3      299.48      279.93      9.75 o 
  11   3   3      921.08      882.66     20.52 o 
  12   3   3      256.61      232.55      9.24 o 
  13   3   3      489.27      460.76     11.91 o 
  14   3   3       27.44       29.84      3.72 o 
  15   3   3      132.74      143.11      6.98 o 
  16   3   3       51.27       53.97      4.63 o 
  17   3   3       10.29       13.97      2.67 o 
  18   3   3       25.52       27.45      5.91 o 
   1   4   3       78.97       72.83      1.77 o 
   2   4   3        2.98        3.94      0.78 o 
   3   4   3     1424.27     1382.63     20.15 o 
   4   4   3      927.53      914.25     23.82 o 
   5   4   3     1072.39      985.34     20.54 o 
   6   4   3      316.96      346.42      7.81 o 
   7   4   3     1729.89     1771.15     70.09 o 
   8   4   3       59.47       58.30      2.88 o 
   9   4   3      567.30      539.34     16.96 o 
  10   4   3      105.01       83.99      3.74 o 
  11   4   3      226.22      234.36      9.27 o 
  12   4   3      103.26      102.33      4.34 o 
  13   4   3        5.67        3.70      1.45 o 
  14   4   3       32.98       36.71      3.68 o 
  15   4   3       11.51       14.48      2.67 o 
  16   4   3        3.31        5.42      1.91 o 
  17   4   3       20.72       21.65      3.24 o 
  18   4   3        7.69        6.55      1.65 o 
   0   5   3      441.02      461.97      7.97 o 
   1   5   3      251.00      262.00      3.47 o 
   2   5   3      260.38      285.30      5.27 o 
   3   5   3       60.03       55.63      2.41 o 
   4   5   3      411.10      390.63      8.93 o 
   5   5   3      250.33      252.64      5.55 o 
   6   5   3      147.60      152.65      8.73 o 
   7   5   3      199.62      189.55      6.27 o 
   8   5   3       99.85       93.23      3.78 o 
   9   5   3      516.17      492.93     12.79 o 
  10   5   3       85.54       80.84      3.77 o 
  11   5   3      384.82      367.92      8.17 o 
  12   5   3      101.19      100.24      4.46 o 
  13   5   3       40.68       41.33      3.02 o 
  14   5   3       20.05       24.52      2.77 o 
  15   5   3      121.87      114.68      6.31 o 
  16   5   3       28.85       37.17      4.43 o 
  17   5   3       23.01       28.37      4.80 o 
   1   6   3       31.97       25.71      1.65 o 
   2   6   3        0.64        2.74      0.75 o 
   3   6   3       82.69       79.04      3.02 o 
   4   6   3      156.60      152.29      4.92 o 
   5   6   3      430.53      417.75      9.24 o 
   6   6   3       22.24       20.17      2.09 o 
   7   6   3      330.82      306.74      9.01 o 
   8   6   3       88.20       77.70      3.60 o 
   9   6   3      784.31      684.51      9.24 o 
  10   6   3      131.43      126.80      4.83 o 
  11   6   3      151.70      148.17      5.37 o 
  12   6   3        6.26        8.11      1.47 o 
  13   6   3       75.81       73.24      3.94 o 
  14   6   3        8.96        9.89      1.84 o 
  15   6   3        0.32        2.74      1.98 o 
  16   6   3        0.20        0.08      2.06 o 
  17   6   3        6.75        7.62      3.28 o 
   0   7   3      153.33      161.97      8.46 o 
   1   7   3       46.10       51.77      2.39 o 
   2   7   3       73.40       70.46      2.91 o 
   3   7   3       38.70       47.58      2.49 o 
   4   7   3      246.01      208.83      5.34 o 
   5   7   3      104.37      104.04      3.91 o 
   6   7   3      629.89      576.38     14.57 o 
   7   7   3        9.84       11.46      1.79 o 
   8   7   3      292.91      290.44      7.05 o 
   9   7   3      202.15      204.88      5.23 o 
  10   7   3       33.52       39.56      2.49 o 
  11   7   3        5.85       10.44      1.44 o 
  12   7   3        7.33        9.44      2.03 o 
  13   7   3       17.93       21.38      2.58 o 
  14   7   3        2.88        2.66      1.37 o 
  15   7   3        9.45       12.14      2.69 o 
  16   7   3        2.81        5.56      2.90 o 
   1   8   3      258.17      256.49      7.98 o 
   2   8   3       46.52       46.40      3.42 o 
   3   8   3      588.47      585.44      9.10 o 
   4   8   3       37.91       39.29      2.83 o 
   5   8   3      234.87      214.06      9.26 o 
   6   8   3        2.73        2.61      1.05 o 
   7   8   3      127.94      117.18      4.57 o 
   8   8   3       58.48       68.45      3.55 o 
   9   8   3      128.90      119.39      4.76 o 
  10   8   3        8.25        8.39      1.28 o 
  11   8   3       15.94       20.80      2.54 o 
  12   8   3      103.29       95.94      5.79 o 
  13   8   3        8.17        8.15      2.24 o 
  14   8   3        0.97        1.11      1.35 o 
  15   8   3       10.84       18.65      3.17 o 
   0   9   3       67.45       67.53      6.10 o 
   1   9   3        5.22        6.99      1.75 o 
   2   9   3       95.41       79.50      4.74 o 
   3   9   3        8.02       10.17      2.02 o 
   4   9   3      128.17      131.20      6.06 o 
   5   9   3        5.72        8.07      1.47 o 
   6   9   3      291.88      269.98      6.97 o 
   7   9   3       16.73       17.10      2.22 o 
   8   9   3      107.15       97.51      6.53 o 
   9   9   3        9.93       11.05      1.84 o 
  10   9   3       90.05       84.66      5.27 o 
  11   9   3       22.47       22.98      3.54 o 
  12   9   3       11.43       11.32      2.55 o 
  13   9   3        5.50        7.33      1.99 o 
  14   9   3       23.11       33.20      4.50 o 
   1  10   3      100.67      106.41      5.66 o 
   2  10   3       68.50       67.73      4.54 o 
   3  10   3       74.26       77.29      4.87 o 
   4  10   3       29.57       30.75      3.73 o 
   5  10   3       55.75       54.87      4.10 o 
   6  10   3       39.48       43.24      3.90 o 
   7  10   3        1.47        4.42      1.15 o 
   8  10   3       21.88       25.34      2.72 o 
   9  10   3       29.07       30.90      5.14 o 
  10  10   3       14.06       14.25      2.75 o 
  11  10   3       13.52       13.68      2.71 o 
  12  10   3       51.81       56.05      4.60 o 
  13  10   3        4.14        6.15      2.29 o 
   0  11   3      258.68      259.00     13.11 o 
   1  11   3       18.42       18.63      2.93 o 
   2  11   3      148.25      154.37      7.14 o 
   3  11   3       14.81       17.07      2.74 o 
   4  11   3      131.18      121.06      9.22 o 
   5  11   3        0.41        0.91      1.41 o 
   6  11   3       60.66       53.44      6.71 o 
   7  11   3        8.09       15.54      2.66 o 
   8  11   3       28.17       25.84      5.26 o 
   9  11   3        0.80        0.38      1.68 o 
  10  11   3       34.27       35.90      4.37 o 
  11  11   3       19.03       20.29      3.46 o 
   1  12   3        1.98       10.16      2.16 o 
   2  12   3        9.02        7.46      2.67 o 
   3  12   3        9.51       12.47      2.53 o 
   4  12   3       40.02       40.91      4.54 o 
   5  12   3       32.77       36.87      4.22 o 
   6  12   3       54.39       55.19      4.26 o 
   7  12   3       26.62       23.86      4.73 o 
   8  12   3       37.24       45.05      7.32 o 
   9  12   3        7.95       10.52      3.58 o 
  10  12   3       26.68       42.76      7.39 o 
   0  13   3       38.06       42.68      6.56 o 
   1  13   3        0.66        2.40      1.08 o 
   2  13   3       56.42       58.75      4.55 o 
   3  13   3        4.26        4.26      1.83 o 
   4  13   3       64.43       65.07      4.69 o 
   5  13   3       10.78       11.51      2.97 o 
   6  13   3       47.25       47.79      5.72 o 
   7  13   3        4.71       11.43      2.82 o 
   1  14   3       86.89       96.23      5.87 o 
   2  14   3        0.07        1.78      1.07 o 
   4   0   4      262.05      224.02      6.59 o 
   6   0   4      214.44      250.15     11.09 o 
   8   0   4      692.42      723.34     17.99 o 
  10   0   4      158.89      121.57      8.00 o 
  12   0   4      292.79      269.06     12.73 o 
  14   0   4      350.75      356.18     15.78 o 
  16   0   4      107.13      103.36      8.69 o 
  18   0   4       45.72       44.36      7.01 o 
   2   1   4      374.32      458.10      7.68 o 
   3   1   4      378.92      319.87      9.30 o 
   4   1   4       83.13       67.05      2.28 o 
   5   1   4      564.97      605.15      9.73 o 
   6   1   4      104.07      119.63      4.59 o 
   7   1   4       30.14       36.77      2.08 o 
   8   1   4      416.59      406.75     18.44 o 
   9   1   4      105.18      107.78      5.09 o 
  10   1   4      467.01      450.25     10.89 o 
  11   1   4      109.46      100.43      5.39 o 
  12   1   4      281.90      255.58     17.84 o 
  13   1   4       32.36       37.78      4.15 o 
  14   1   4        6.71        7.36      1.94 o 
  15   1   4       17.40       14.07      2.53 o 
  16   1   4      159.64      143.69     12.23 o 
  17   1   4       25.63       26.52      3.77 o 
  18   1   4       41.41       34.85      4.27 o 
   0   2   4      894.68      939.43     16.77 o 
   1   2   4      629.66      729.46     15.43 o 
   2   2   4      898.49      947.48     11.22 o 
   3   2   4      210.30      236.10      5.74 o 
   4   2   4      590.48      558.13      7.97 o 
   5   2   4      114.34      120.40      2.88 o 
   6   2   4      500.20      475.10     12.31 o 
   7   2   4      106.08       98.64      3.70 o 
   8   2   4      944.51      951.33     22.17 o 
   9   2   4      286.52      287.96     12.65 o 
  10   2   4       37.33       39.66      2.57 o 
  11   2   4       21.10       18.01      2.83 o 
  12   2   4       10.83       13.74      2.54 o 
  13   2   4      343.86      341.46     10.62 o 
  14   2   4       72.84       75.11      6.78 o 
  15   2   4       24.79       24.60      3.45 o 
  16   2   4       30.36       34.47      9.11 o 
  17   2   4       28.57       30.31      3.95 o 
  18   2   4        9.19        9.72      4.23 o 
   1   3   4      658.30      653.82      6.21 o 
   2   3   4      517.42      523.04      8.23 o 
   3   3   4      140.31      126.15      4.30 o 
   4   3   4      105.74      107.59      4.15 o 
   5   3   4      791.81      807.86     26.75 o 
   6   3   4      122.59      138.56      7.16 o 
   7   3   4      294.19      278.51      9.47 o 
   8   3   4      175.05      164.08      6.32 o 
   9   3   4       81.21       72.73      3.38 o 
  10   3   4      417.96      407.71      8.11 o 
  11   3   4      195.12      187.50      7.56 o 
  12   3   4        8.29       10.20      2.24 o 
  13   3   4        5.94        8.33      1.96 o 
  14   3   4       11.54       16.26      2.90 o 
  15   3   4       16.73       22.00      4.61 o 
  16   3   4       37.81       41.19      4.16 o 
  17   3   4       81.11       81.22      5.49 o 
   0   4   4      907.81      985.94     10.84 o 
   1   4   4       50.51       47.77      1.65 o 
   2   4   4      161.85      154.93      2.87 o 
   3   4   4       40.49       42.63      2.23 o 
   4   4   4      122.36      118.66      4.49 o 
   5   4   4      146.50      144.10      5.12 o 
   6   4   4       22.49       24.44      2.61 o 
   7   4   4      679.97      617.08     31.59 o 
   8   4   4      774.61      786.55     18.83 o 
   9   4   4      152.77      140.83      4.82 o 
  10   4   4       11.83       14.81      2.02 o 
  11   4   4      214.06      201.71      6.07 o 
  12   4   4       37.27       34.34      3.26 o 
  13   4   4       56.26       55.45      4.28 o 
  14   4   4       20.15       20.67      3.23 o 
  15   4   4       21.85       29.16      3.96 o 
  16   4   4       15.99       19.80      3.00 o 
  17   4   4        7.86       11.38      3.85 o 
   1   5   4      171.70      162.69      4.08 o 
   2   5   4      316.07      324.02      6.01 o 
   3   5   4      317.90      290.95      7.67 o 
   4   5   4        2.47        2.13      0.81 o 
   5   5   4      404.31      369.56     14.62 o 
   6   5   4       71.35       67.49      6.44 o 
   7   5   4      823.15      772.15     21.11 o 
   8   5   4      515.84      508.93     11.13 o 
   9   5   4      240.09      209.03      6.03 o 
  10   5   4       45.12       47.44      3.17 o 
  11   5   4      168.38      147.15      6.12 o 
  12   5   4       79.04       77.91      6.77 o 
  13   5   4       26.41       34.57      6.21 o 
  14   5   4       16.44       19.11      3.77 o 
  15   5   4        5.19        9.02      1.91 o 
  16   5   4        2.08        1.65      1.87 o 
  17   5   4       13.40       15.01      2.70 o 
   0   6   4        0.37        2.13      1.30 o 
   1   6   4       16.74       17.11      3.85 o 
   2   6   4       29.96       34.68      2.12 o 
   3   6   4      131.35      129.15      6.10 o 
   4   6   4      182.49      175.19      4.94 o 
   5   6   4      157.86      155.19      6.72 o 
   6   6   4       27.33       26.63      2.49 o 
   7   6   4      535.34      542.79      9.48 o 
   8   6   4        2.63        3.78      1.14 o 
   9   6   4      125.84      124.55      4.84 o 
  10   6   4       18.91       20.51      2.50 o 
  11   6   4       63.12       61.58      3.59 o 
  12   6   4        9.89       13.04      3.02 o 
  13   6   4      104.93      107.08      4.89 o 
  14   6   4        5.39        5.69      2.25 o 
  15   6   4        5.93        6.50      1.65 o 
  16   6   4        1.51        3.80      2.06 o 
   1   7   4      261.25      242.15      9.99 o 
   2   7   4       11.53       10.16      2.02 o 
   3   7   4      417.39      405.90      8.37 o 
   4   7   4       36.51       41.16      2.53 o 
   5   7   4      664.85      629.56     11.72 o 
   6   7   4       26.89       28.59      2.67 o 
   7   7   4      308.85      284.03      7.11 o 
   8   7   4       30.12       30.48      2.87 o 
   9   7   4      269.17      265.69      7.79 o 
  10   7   4        1.32        2.38      0.89 o 
  11   7   4       30.30       28.82      2.55 o 
  12   7   4        7.33        8.98      1.37 o 
  13   7   4       12.78       17.47      2.32 o 
  14   7   4        6.93        8.46      1.66 o 
  15   7   4       10.12       12.09      2.14 o 
   0   8   4      303.24      272.87     12.27 o 
   1   8   4       17.35       16.50      2.75 o 
   2   8   4       86.65       81.06      5.49 o 
   3   8   4       15.21       14.49      2.61 o 
   4   8   4      248.70      229.89      8.10 o 
   5   8   4      123.71      112.65      6.52 o 
   6   8   4      231.32      222.28      6.50 o 
   7   8   4        8.04        8.91      1.59 o 
   8   8   4      102.30      100.93      4.48 o 
   9   8   4       42.63       40.20      3.17 o 
  10   8   4       49.88       49.41      2.72 o 
  11   8   4       34.51       41.58      2.76 o 
  12   8   4        7.58       10.22      1.85 o 
  13   8   4       51.25       55.37      3.54 o 
  14   8   4        2.61        4.20      1.75 o 
   1   9   4      295.70      279.39      9.21 o 
   2   9   4       23.20       24.37      3.37 o 
   3   9   4      170.43      160.19      7.05 o 
   4   9   4       44.01       43.77      4.65 o 
   5   9   4       61.02       59.91      4.33 o 
   6   9   4        7.40       13.22      2.53 o 
   7   9   4       93.53       89.05      5.30 o 
   8   9   4      119.42      111.89      4.85 o 
   9   9   4        8.04       11.64      1.79 o 
  10   9   4       86.18       94.56      4.35 o 
  11   9   4       14.09       16.17      2.28 o 
  12   9   4       27.96       40.48      4.71 o 
  13   9   4        0.66        0.82      1.42 o 
   0  10   4      267.38      279.81     13.64 o 
   1  10   4       55.28       48.18      4.37 o 
   2  10   4      122.77      118.41      6.30 o 
   3  10   4        5.82        6.74      2.59 o 
   4  10   4      209.88      200.09      8.24 o 
   5  10   4       44.06       48.32      4.32 o 
   6  10   4      208.52      211.77      8.53 o 
   7  10   4        6.88        8.02      1.99 o 
   8  10   4      149.55      151.35      7.24 o 
   9  10   4       27.50       31.03      4.06 o 
  10  10   4       23.78       20.50      4.65 o 
  11  10   4       17.02       25.07      3.66 o 
  12  10   4       23.74       29.19      4.17 o 
   1  11   4       44.56       43.76      4.16 o 
   2  11   4       56.96       57.83      4.46 o 
   3  11   4        0.50        2.92      1.71 o 
   4  11   4       31.35       33.56      4.08 o 
   5  11   4        8.76       11.88      2.39 o 
   6  11   4       19.97       22.58      3.41 o 
   7  11   4        3.46        3.32      2.59 o 
   8  11   4       47.34       42.99      4.10 o 
   9  11   4       19.12       24.54      5.41 o 
  10  11   4      140.52      141.85     11.20 o 
   0  12   4       74.88       81.48      7.70 o 
   1  12   4       29.73       37.42      7.13 o 
   2  12   4      143.27      133.50      7.08 o 
   3  12   4        3.47        3.98      3.47 o 
   4  12   4       54.06       58.68      4.55 o 
   5  12   4        0.77        1.93      3.35 o 
   6  12   4       26.13       35.73      4.29 o 
   7  12   4        6.15        8.40      1.90 o 
   8  12   4       68.71       69.13      7.77 o 
   1  13   4       13.00       15.33      2.48 o 
   2  13   4       18.70       21.92      3.06 o 
   3  13   4       59.31       62.34      4.77 o 
   4  13   4       34.08       42.83      3.96 o 
   5  13   4       47.17       50.72      4.10 o 
   4   0   5      199.60      209.68      9.34 o 
   6   0   5       45.51       46.55      2.76 o 
   8   0   5       31.42       32.17      4.95 o 
  10   0   5      188.62      168.45      9.99 o 
  12   0   5       87.49       77.37      7.24 o 
  14   0   5       48.81       41.08      6.56 o 
  16   0   5       94.99       96.34      8.38 o 
   2   1   5      378.21      322.72     10.14 o 
   3   1   5       12.88       12.20      1.78 o 
   4   1   5      919.95     1010.49     16.39 o 
   5   1   5        1.12        0.83      0.47 o 
   6   1   5      509.28      528.25     13.00 o 
   7   1   5      158.10      158.04      7.09 o 
   8   1   5      164.87      162.58      6.52 o 
   9   1   5       29.02       24.16      3.19 o 
  10   1   5        9.09       10.71      2.36 o 
  11   1   5       55.82       41.27      3.88 o 
  12   1   5      135.92      135.30      9.91 o 
  13   1   5       17.51       17.58      3.15 o 
  14   1   5       26.01       27.20      3.81 o 
  15   1   5       21.51       23.60      3.34 o 
  16   1   5       38.60       43.83      4.84 o 
  17   1   5        0.90        0.53      0.97 o 
   1   2   5      103.61      102.42      4.03 o 
   2   2   5       81.33       83.19      5.87 o 
   3   2   5      159.59      158.01      5.95 o 
   4   2   5       82.84       81.59      2.79 o 
   5   2   5      381.02      365.37     18.37 o 
   6   2   5       79.80       63.95      2.98 o 
   7   2   5      107.70       98.46      3.78 o 
   8   2   5      213.16      191.51      5.36 o 
   9   2   5      133.26      128.71      8.19 o 
  10   2   5       10.61       10.72      2.63 o 
  11   2   5       38.12       42.12      5.03 o 
  12   2   5       80.11       71.30      4.90 o 
  13   2   5       14.96       12.49      3.39 o 
  14   2   5       53.76       52.91      4.39 o 
  15   2   5       10.19       14.49      2.82 o 
  16   2   5       21.76       22.82      3.42 o 
  17   2   5       34.23       39.39      4.80 o 
   0   3   5      615.04      606.45     10.25 o 
   1   3   5      354.30      378.67      5.34 o 
   2   3   5      226.00      224.06      6.16 o 
   3   3   5       47.90       48.99      5.49 o 
   4   3   5      404.02      398.59      8.62 o 
   5   3   5      130.20      121.02      4.85 o 
   6   3   5      542.42      548.56     19.21 o 
   7   3   5      200.64      197.86      5.76 o 
   8   3   5       37.04       38.07      2.64 o 
   9   3   5      224.72      210.65      7.70 o 
  10   3   5       37.77       42.63      3.95 o 
  11   3   5      124.23      110.03      5.98 o 
  12   3   5       45.09       50.15      4.10 o 
  13   3   5      110.24      106.15      6.14 o 
  14   3   5        7.80       10.21      2.18 o 
  15   3   5       14.01       11.71      2.33 o 
  16   3   5        1.30        2.75      1.57 o 
   1   4   5      193.01      161.72      8.34 o 
   2   4   5      169.11      168.29      5.12 o 
   3   4   5      538.58      497.61     32.32 o 
   4   4   5      288.00      253.46     15.32 o 
   5   4   5      314.19      312.07      8.08 o 
   6   4   5      448.59      410.62     11.28 o 
   7   4   5       28.71       32.12      3.26 o 
   8   4   5       40.04       36.89      2.75 o 
   9   4   5      289.93      272.81     15.96 o 
  10   4   5        3.71        4.11      1.23 o 
  11   4   5      153.78      149.62      8.42 o 
  12   4   5        0.66        1.14      1.15 o 
  13   4   5       47.73       49.31      4.38 o 
  14   4   5       11.33       12.21      2.74 o 
  15   4   5       13.06       12.39      3.81 o 
  16   4   5        3.08        1.60      1.31 o 
   0   5   5       43.67       41.69      4.57 o 
   1   5   5      100.26      100.96      4.96 o 
   2   5   5      207.27      212.10      5.25 o 
   3   5   5       28.10       25.71      2.14 o 
   4   5   5      237.83      208.38      9.09 o 
   5   5   5      716.44      703.94     11.89 o 
   6   5   5      373.26      373.46      9.39 o 
   7   5   5      153.09      154.36      6.25 o 
   8   5   5      195.02      184.34      7.01 o 
   9   5   5      148.73      141.22      5.25 o 
  10   5   5       38.68       36.33      3.03 o 
  11   5   5      117.41      108.24      4.77 o 
  12   5   5       78.65       72.33      5.18 o 
  13   5   5       29.14       27.88      3.83 o 
  14   5   5        1.65        5.14      1.61 o 
  15   5   5       21.80       25.21      3.62 o 
  16   5   5       28.41       34.58      4.42 o 
   1   6   5      207.58      179.51      6.90 o 
   2   6   5      126.53      108.69      5.41 o 
   3   6   5     1378.65     1327.75     18.76 o 
   4   6   5       72.01       68.63      3.35 o 
   5   6   5      333.11      310.79      7.19 o 
   6   6   5      224.31      212.74      9.90 o 
   7   6   5      207.13      200.56      6.10 o 
   8   6   5        1.81        5.63      1.42 o 
   9   6   5       92.74       74.80      3.89 o 
  10   6   5        7.50        9.95      1.81 o 
  11   6   5      120.36      113.03      4.99 o 
  12   6   5       10.82       12.03      1.84 o 
  13   6   5       14.18       17.02      2.88 o 
  14   6   5        1.30        0.86      1.03 o 
  15   6   5       54.74       56.18      4.55 o 
   0   7   5        4.30        7.09      2.74 o 
   1   7   5       38.75       36.60      3.55 o 
   2   7   5        7.69        7.28      1.92 o 
   3   7   5       25.80       31.85      3.77 o 
   4   7   5        7.53        7.78      2.11 o 
   5   7   5     1229.73     1174.07     18.70 o 
   6   7   5      174.33      168.85      5.64 o 
   7   7   5        2.59        3.37      1.16 o 
   8   7   5       63.93       59.69      3.50 o 
   9   7   5       40.58       40.35      3.23 o 
  10   7   5       26.47       23.22      2.28 o 
  11   7   5       28.13       31.27      2.74 o 
  12   7   5        6.09        7.96      1.34 o 
  13   7   5       72.19       70.08      4.22 o 
  14   7   5       12.97       14.65      2.61 o 
   1   8   5      234.46      227.03     10.79 o 
   2   8   5      120.46      106.49      5.84 o 
   3   8   5      853.86      815.74     22.41 o 
   4   8   5      112.46      115.93      6.12 o 
   5   8   5       90.94       96.59      5.65 o 
   6   8   5       82.41       77.44      4.95 o 
   7   8   5        9.26       13.79      2.44 o 
   8   8   5       79.12       79.51      4.16 o 
   9   8   5       11.74       10.71      1.74 o 
  10   8   5       38.63       37.75      3.03 o 
  11   8   5        9.69       12.80      1.70 o 
  12   8   5       18.22       22.20      2.25 o 
  13   8   5       13.86       24.00      2.74 o 
   0   9   5      223.96      231.56     12.42 o 
   1   9   5       75.14       69.03      4.99 o 
   2   9   5      465.67      451.86     12.40 o 
   3   9   5       41.87       38.49      4.30 o 
   4   9   5       25.29       32.33      4.01 o 
   5   9   5       81.82       75.71      5.05 o 
   6   9   5      364.55      345.79     12.88 o 
   7   9   5       40.87       42.70      4.58 o 
   8   9   5       23.23       27.28      3.79 o 
   9   9   5       10.51        9.42      2.16 o 
  10   9   5       46.13       50.07      3.31 o 
  11   9   5       19.38       28.16      2.56 o 
  12   9   5       14.99       22.08      2.63 o 
   1  10   5      188.44      175.50      8.38 o 
   2  10   5      161.92      152.86     14.14 o 
   3  10   5      101.61       92.79      5.79 o 
   4  10   5       17.63       18.19      2.99 o 
   5  10   5       30.61       32.60      4.11 o 
   6  10   5       90.63       95.49      5.85 o 
   7  10   5       60.57       51.44      4.26 o 
   8  10   5      146.36      147.83     10.02 o 
   9  10   5       36.25       33.59      3.96 o 
  10  10   5        7.13        9.34      1.61 o 
  11  10   5       26.53       33.20      4.31 o 
   0  11   5      640.78      636.99     22.41 o 
   1  11   5       27.89       31.70      4.17 o 
   2  11   5       99.36      100.62      6.78 o 
   3  11   5       12.32       15.83      2.83 o 
   4  11   5      123.26      127.09      6.93 o 
   5  11   5        0.50        0.12      1.27 o 
   6  11   5       52.66       54.54      4.74 o 
   7  11   5       14.00       14.83      2.65 o 
   8  11   5       41.44       46.63      4.50 o 
   9  11   5       64.53       61.10      4.60 o 
   1  12   5       55.50       60.51      4.55 o 
   2  12   5       45.51       53.50     12.20 o 
   3  12   5       17.56       23.95      3.42 o 
   4  12   5       22.88       24.72      4.73 o 
   5  12   5        7.07       10.92      2.06 o 
   6  12   5       22.33       31.58      4.61 o 
   4   0   6     1063.61     1068.19     23.51 o 
   6   0   6      387.21      384.08     14.18 o 
   8   0   6       65.95       70.58      6.56 o 
  10   0   6       38.75       44.67      6.40 o 
  12   0   6        3.79        6.02      2.44 o 
  14   0   6      128.79      126.22     10.06 o 
  16   0   6       34.94       37.12      6.48 o 
   1   1   6      203.18      187.81      8.77 o 
   2   1   6      306.03      300.47     10.90 o 
   3   1   6       72.03       72.25      3.04 o 
   4   1   6      176.90      175.41      5.47 o 
   5   1   6       13.46       15.29      1.86 o 
   6   1   6       53.31       46.96      2.71 o 
   7   1   6       16.57       13.91      2.59 o 
   8   1   6       68.75       65.80      4.55 o 
   9   1   6       13.74       11.22      2.34 o 
  10   1   6      253.94      230.76     11.24 o 
  11   1   6        5.65        6.84      2.05 o 
  12   1   6       31.65       23.86      3.48 o 
  13   1   6        1.32        3.74      1.42 o 
  14   1   6       39.68       41.43      4.85 o 
  15   1   6        9.65       12.23      2.78 o 
  16   1   6       66.75       72.49      5.41 o 
   1   2   6      331.79      314.01     16.46 o 
   2   2   6      727.20      716.49     11.96 o 
   3   2   6       38.95       39.03      4.34 o 
   4   2   6      223.25      212.07      6.68 o 
   5   2   6       81.40       78.81      4.16 o 
   6   2   6      127.46      124.41      7.22 o 
   7   2   6      225.59      209.85      5.86 o 
   8   2   6       85.35       94.21      8.73 o 
   9   2   6      144.15      141.41      6.71 o 
  10   2   6       59.11       52.81      4.23 o 
  11   2   6       22.41       20.74      3.29 o 
  12   2   6       17.81       17.86      2.89 o 
  13   2   6       49.63       47.66      4.60 o 
  14   2   6       52.79       49.19      5.22 o 
  15   2   6       19.78       20.95      3.31 o 
   1   3   6     1459.00     1377.07     19.01 o 
   2   3   6      512.42      482.83      9.90 o 
   3   3   6      328.49      309.46      8.06 o 
   4   3   6      113.03      102.45      8.50 o 
   5   3   6      173.38      174.47      6.36 o 
   6   3   6       20.92       19.83      2.75 o 
   7   3   6      239.62      235.30     10.12 o 
   8   3   6       78.43       66.46      3.62 o 
   9   3   6        3.08        5.48      1.54 o 
  10   3   6       68.72       60.97      4.54 o 
  11   3   6       34.71       42.48      4.58 o 
  12   3   6       17.54       14.07      3.73 o 
  13   3   6       17.37       23.28      3.38 o 
  14   3   6        8.97       10.32      2.37 o 
  15   3   6       13.20       13.98      2.62 o 
   0   4   6      372.70      353.36     13.49 o 
   1   4   6      336.01      320.87     10.40 o 
   2   4   6       92.98       85.79      3.60 o 
   3   4   6      153.29      141.65      4.70 o 
   4   4   6       93.19       95.37      4.68 o 
   5   4   6      145.30      151.68      6.06 o 
   6   4   6       11.05       11.99      2.29 o 
   7   4   6      172.52      171.20     10.67 o 
   8   4   6      157.05      151.02      7.10 o 
   9   4   6      276.25      247.64     12.32 o 
  10   4   6       65.92       64.89      4.71 o 
  11   4   6       36.75       35.23      4.12 o 
  12   4   6       26.88       27.51      3.88 o 
  13   4   6       57.83       55.26      8.08 o 
  14   4   6        5.51        8.20      1.90 o 
  15   4   6       19.47       21.19      4.76 o 
   1   5   6      503.93      475.77     11.48 o 
   2   5   6      178.46      171.46      6.95 o 
   3   5   6      275.35      254.12      8.69 o 
   4   5   6       32.60       34.14      2.64 o 
   5   5   6      280.15      262.80      6.82 o 
   6   5   6       18.73       19.31      2.81 o 
   7   5   6      257.85      244.77      8.21 o 
   8   5   6       44.29       42.41      4.12 o 
   9   5   6      152.44      140.55      8.50 o 
  10   5   6       10.96        9.85      1.67 o 
  11   5   6       28.08       30.03      4.00 o 
  12   5   6        6.21        6.14      1.70 o 
  13   5   6       45.64       56.07      4.42 o 
  14   5   6        6.26        8.41      2.48 o 
   0   6   6        0.02        1.68      1.75 o 
   1   6   6       20.65       22.62      3.23 o 
   2   6   6      247.45      236.90      8.46 o 
   3   6   6      422.21      393.14     13.61 o 
   4   6   6       35.11       30.00      3.66 o 
   5   6   6      212.17      185.97      9.60 o 
   6   6   6       17.44       15.86      2.19 o 
   7   6   6       84.53       72.85      3.86 o 
   8   6   6        7.14        9.22      2.48 o 
   9   6   6       82.22       77.53      3.60 o 
  10   6   6        2.04        3.28      1.17 o 
  11   6   6       77.67       72.67      4.98 o 
  12   6   6       13.17       15.71      2.76 o 
  13   6   6       24.02       22.81      3.33 o 
  14   6   6        1.85        2.15      1.33 o 
   1   7   6      183.15      173.54      7.54 o 
   2   7   6       55.06       47.13      4.04 o 
   3   7   6      185.02      163.84      7.30 o 
   4   7   6       72.96       64.89      4.71 o 
   5   7   6      142.17      144.99      6.95 o 
   6   7   6       77.90       76.26      5.01 o 
   7   7   6      157.20      140.69      6.98 o 
   8   7   6       24.23       25.57      3.03 o 
   9   7   6      120.01      114.12      5.03 o 
  10   7   6        6.86        9.55      1.44 o 
  11   7   6        5.02        9.83      1.44 o 
  12   7   6        7.14       11.19      1.82 o 
  13   7   6       26.77       32.82      3.40 o 
   0   8   6      231.91      198.56     11.74 o 
   1   8   6        1.83        3.55      1.54 o 
   2   8   6       12.20       14.81      2.82 o 
   3   8   6       43.88       52.68      5.11 o 
   4   8   6      258.18      250.81      9.40 o 
   5   8   6      168.02      160.47     11.89 o 
   6   8   6       34.91       38.20      7.77 o 
   7   8   6        0.56        1.43      1.60 o 
   8   8   6      110.51      101.16      8.23 o 
   9   8   6       33.10       40.47      4.48 o 
  10   8   6       15.06       12.99      1.86 o 
  11   8   6       18.12       21.05      2.19 o 
  12   8   6       69.34       76.82      3.76 o 
   1   9   6      141.99      134.59      7.01 o 
   2   9   6       59.50       52.68      4.36 o 
   3   9   6       35.61       34.87      4.20 o 
   4   9   6       29.96       27.40      3.85 o 
   5   9   6       22.32       26.64      3.74 o 
   6   9   6       34.45       39.00      4.48 o 
   7   9   6      101.72      101.94      6.24 o 
   8   9   6       15.76       16.16      3.96 o 
   9   9   6       14.50       16.91      2.91 o 
  10   9   6        6.11        4.89      1.25 o 
   0  10   6      269.43      251.15     14.10 o 
   1  10   6       53.80       52.06      4.73 o 
   2  10   6       41.49       39.27      5.79 o 
   3  10   6        9.82        7.39      2.01 o 
   4  10   6       81.34       83.09      5.62 o 
   5  10   6        7.45        7.73      2.67 o 
   6  10   6       59.56       60.27      4.76 o 
   7  10   6       25.87       28.48      3.78 o 
   8  10   6       41.61       43.09      4.19 o 
   9  10   6       23.29       23.19      3.42 o 
   1  11   6       44.95       48.00      4.15 o 
   2  11   6       28.64       28.74      3.87 o 
   3  11   6       10.39       13.11      2.39 o 
   4  11   6        1.82        4.40      1.55 o 
   5  11   6        3.15        3.01      1.41 o 
   6  11   6        9.65       14.35      2.55 o 
   0  12   6      169.25      159.46     11.59 o 
   1  12   6       18.80       19.66      3.00 o 
   2   0   7      103.00       99.93      6.71 o 
   4   0   7      573.70      576.05     18.06 o 
   6   0   7       68.94       54.88      6.02 o 
   8   0   7       15.82       17.45      4.19 o 
  10   0   7       11.60       15.17      3.73 o 
  12   0   7      304.64      275.77     14.94 o 
  14   0   7      131.35      122.64     10.52 o 
   1   1   7       99.44       99.62      7.01 o 
   2   1   7      483.35      442.92     10.21 o 
   3   1   7       43.42       40.15      2.54 o 
   4   1   7     1202.36     1209.56     49.66 o 
   5   1   7      155.29      134.18      6.28 o 
   6   1   7      194.16      184.36      7.52 o 
   7   1   7       97.18       90.10      5.34 o 
   8   1   7      203.07      178.66      8.19 o 
   9   1   7        4.97        2.74      1.91 o 
  10   1   7       71.95       70.32      5.01 o 
  11   1   7       15.19       13.12      2.82 o 
  12   1   7       41.16       47.24      5.15 o 
  13   1   7       17.16       29.42      4.31 o 
  14   1   7       35.99       41.11      5.11 o 
   1   2   7      877.36      741.53     73.13 o 
   2   2   7       90.08       87.13      4.60 o 
   3   2   7       66.02       72.12      4.31 o 
   4   2   7      200.19      175.45      6.66 o 
   5   2   7      177.09      182.29      6.82 o 
   6   2   7      192.05      179.07      7.41 o 
   7   2   7       47.58       52.93      4.20 o 
   8   2   7       11.77       15.52      2.84 o 
   9   2   7      127.18      110.46      6.16 o 
  10   2   7       37.81       36.81      4.41 o 
  11   2   7       11.74       13.49      2.75 o 
  12   2   7      119.92      114.55      6.76 o 
  13   2   7       17.09       17.60      3.08 o 
  14   2   7       61.41       58.37      4.90 o 
   0   3   7       58.36       53.89      5.64 o 
   1   3   7      139.19      144.07      6.44 o 
   2   3   7      428.85      415.61     13.25 o 
   3   3   7       49.03       46.96      4.84 o 
   4   3   7       49.64       48.37      3.58 o 
   5   3   7        1.85        2.64      1.42 o 
   6   3   7      124.68      126.46      6.44 o 
   7   3   7       90.32       89.66      5.36 o 
   8   3   7        2.55        6.25      1.77 o 
   9   3   7       59.16       60.33      4.64 o 
  10   3   7      173.87      159.90      7.70 o 
  11   3   7       85.52       72.33      5.41 o 
  12   3   7       56.71       66.70      5.12 o 
  13   3   7       61.96       63.76      5.09 o 
  14   3   7        0.91       -0.22      2.40 o 
   1   4   7      506.06      448.79     11.53 o 
   2   4   7        4.98        5.08      1.75 o 
   3   4   7      118.88      117.14      6.00 o 
   4   4   7        3.13        5.78      1.45 o 
   5   4   7      222.04      218.60      7.75 o 
   6   4   7      226.44      204.56      7.62 o 
   7   4   7      243.67      231.20      8.24 o 
   8   4   7       71.90       64.52      6.40 o 
   9   4   7       90.52       78.46      5.20 o 
  10   4   7       11.41       11.51      2.34 o 
  11   4   7       74.40       71.09      5.20 o 
  12   4   7       28.96       27.93      3.82 o 
  13   4   7       17.01       11.96      2.67 o 
   0   5   7       78.48       77.37      7.09 o 
   1   5   7      138.53      131.55      6.49 o 
   2   5   7       99.29       91.60      5.43 o 
   3   5   7       52.51       47.38      3.96 o 
   4   5   7       22.03       27.49      3.71 o 
   5   5   7       61.62       64.59      4.66 o 
   6   5   7       24.90       30.33      3.88 o 
   7   5   7       33.90       40.05      4.12 o 
   8   5   7        3.36        4.48      1.29 o 
   9   5   7       99.85       87.03      7.09 o 
  10   5   7        9.86       10.10      2.08 o 
  11   5   7       61.30       60.83      4.63 o 
  12   5   7       18.78       19.65      3.08 o 
  13   5   7       82.82       78.98      5.66 o 
   1   6   7      162.94      162.28      7.38 o 
   2   6   7       40.43       44.06      4.69 o 
   3   6   7      191.84      193.00      8.14 o 
   4   6   7       81.39       81.86      5.31 o 
   5   6   7      102.50       98.89      8.54 o 
   6   6   7       36.33       34.90      4.22 o 
   7   6   7      181.42      161.98      9.38 o 
   8   6   7       13.07       15.06      2.67 o 
   9   6   7       85.91       87.30      3.92 o 
  10   6   7       40.90       44.07      3.67 o 
  11   6   7       65.08       69.37      5.95 o 
  12   6   7        0.23        1.17      1.26 o 
   0   7   7       24.88       28.28      5.41 o 
   1   7   7        9.04       11.23      2.45 o 
   2   7   7       41.27       49.51      4.55 o 
   3   7   7       13.41       15.27      2.84 o 
   4   7   7        6.27       11.46      2.59 o 
   5   7   7       10.64       17.21      2.91 o 
   6   7   7       24.86       23.25      3.89 o 
   7   7   7       38.75       43.85      4.76 o 
   8   7   7       29.19       27.68      3.72 o 
   9   7   7       49.89       53.97      4.35 o 
  10   7   7       18.77       17.57      2.71 o 
  11   7   7       37.98       34.84      4.21 o 
   1   8   7      140.77      137.16      7.22 o 
   2   8   7       40.24       42.87      4.84 o 
   3   8   7      108.13       96.22      6.01 o 
   4   8   7       44.37       47.70      4.07 o 
   5   8   7       87.57       86.44      5.66 o 
   6   8   7       14.83       13.34      2.63 o 
   7   8   7       59.80       57.84      4.59 o 
   8   8   7        7.39        7.33      2.09 o 
   9   8   7       15.63       19.13      3.14 o 
   0   9   7       77.26       76.15      8.00 o 
   1   9   7        5.90        6.63      1.97 o 
   2   9   7       79.26       90.59      5.95 o 
   3   9   7       12.25       11.63      2.33 o 
   4   9   7       35.36       32.17      4.25 o 
   5   9   7       10.05        9.63      2.29 o 
   6   9   7       61.90       62.08      4.82 o 
   7   9   7        1.16        2.44      1.29 o 
   8   9   7       22.96       25.38      3.78 o 
   1  10   7        4.62        4.67      1.64 o 
   2  10   7        0.06       -0.46      1.91 o 
   3  10   7       22.00       23.29      3.53 o 
   4  10   7       14.68       14.63      2.82 o 
   5  10   7        8.05       12.72      2.14 o 
   2   0   8      185.41      188.27      9.99 o 
   4   0   8       36.94       34.38      5.56 o 
   6   0   8      301.28      283.54     13.87 o 
   8   0   8       51.88       47.87      7.01 o 
  10   0   8       23.89       31.02      6.02 o 
  12   0   8       93.29       95.73      9.22 o 
   1   1   8       93.11       87.50      7.24 o 
   2   1   8      141.55      143.78      6.31 o 
   3   1   8       35.35       38.55      3.53 o 
   4   1   8       12.62       16.08      4.04 o 
   5   1   8        3.03        3.37      1.60 o 
   6   1   8        6.06        6.52      1.97 o 
   7   1   8       17.15       20.30      3.37 o 
   8   1   8        9.12        7.81      2.25 o 
   9   1   8        2.12        5.22      1.65 o 
  10   1   8       59.65       60.14      4.90 o 
  11   1   8       20.36       26.00      3.90 o 
  12   1   8       27.97       28.49      4.88 o 
   0   2   8      495.07      480.65     17.23 o 
   1   2   8        5.05        6.05      1.82 o 
   2   2   8      172.69      178.80      9.34 o 
   3   2   8       24.39       22.53      3.23 o 
   4   2   8       41.73       50.92      3.91 o 
   5   2   8      211.35      192.38     10.90 o 
   6   2   8      155.96      144.06      7.03 o 
   7   2   8       13.58       15.37      2.80 o 
   8   2   8       60.74       61.69      5.34 o 
   9   2   8        7.20        3.92      1.91 o 
  10   2   8       59.07       68.63      5.11 o 
  11   2   8       12.39       16.04      3.08 o 
  12   2   8       21.75       24.23      3.94 o 
   1   3   8      159.36      159.05      7.17 o 
   2   3   8       25.45       28.65      3.69 o 
   3   3   8      145.41      140.42      9.03 o 
   4   3   8       11.71       18.22      4.19 o 
   5   3   8        9.37       10.56      2.59 o 
   6   3   8        4.65        8.00      2.74 o 
   7   3   8       96.96       91.28      5.76 o 
   8   3   8      139.14      124.31      9.68 o 
   9   3   8       72.54       70.71      7.16 o 
  10   3   8       37.29       33.15      6.02 o 
  11   3   8       14.78       13.56      2.91 o 
  12   3   8       35.12       34.70      4.66 o 
   0   4   8      144.39      140.02      9.76 o 
   1   4   8       29.60       27.60      3.72 o 
   2   4   8        2.67        4.86      1.70 o 
   3   4   8       42.98       48.69      4.07 o 
   4   4   8       12.99       22.35      3.48 o 
   5   4   8       70.71       70.02      7.43 o 
   6   4   8      126.53      130.80      9.22 o 
   7   4   8       39.37       36.60      4.23 o 
   8   4   8       71.14       77.75      5.41 o 
   9   4   8       22.72       29.72      4.17 o 
  10   4   8       23.93       30.47      4.24 o 
  11   4   8       11.33        6.14      4.00 o 
   1   5   8      242.16      233.98      9.11 o 
   2   5   8       20.53       21.77      3.34 o 
   3   5   8      153.09      153.92      7.45 o 
   4   5   8        8.26        8.00      2.82 o 
   5   5   8      114.52      104.26      6.20 o 
   6   5   8        1.72        3.87      1.91 o 
   7   5   8      116.61      131.48     10.06 o 
   8   5   8       16.91       14.72      2.84 o 
   9   5   8      146.25      109.91      9.60 o 
  10   5   8       97.78      104.20      6.41 o 
   0   6   8       73.26       64.64      6.86 o 
   1   6   8        8.38       11.01      2.49 o 
   2   6   8       27.11       32.98      4.27 o 
   3   6   8       83.99       76.10      5.25 o 
   4   6   8        8.99       12.60      4.27 o 
   5   6   8       32.80       32.65      4.09 o 
   6   6   8        9.20       14.88      2.80 o 
   7   6   8       25.07       28.86      4.38 o 
   8   6   8       30.00       33.31      6.02 o 
   9   6   8       92.60       96.00     11.97 o 
   1   7   8      101.36       97.36      9.18 o 
   2   7   8        7.20       13.14      2.63 o 
   3   7   8      132.51      138.58      7.46 o 
   4   7   8       33.56       40.88      6.56 o 
   5   7   8       86.01       85.11      5.77 o 
   6   7   8       26.42       25.09      3.73 o 
   7   7   8      132.05      162.38      8.06 o 
   8   7   8        0.95        3.17      1.58 o 
   0   8   8      105.14      121.57      9.99 o 
   1   8   8        6.34        5.99      1.97 o 
   2   8   8       45.18       51.95      5.08 o 
   3   8   8       16.46       18.59      3.06 o 
   4   8   8       64.02       62.08      5.02 o 
   5   8   8        1.90        5.62      1.57 o 
   6   8   8       13.76       18.23      3.15 o 
   1   9   8        8.25        5.64      2.10 o 
   2   9   8       18.27       25.10      3.88 o 
   3   9   8       22.50       17.79      3.20 o 
   2   0   9       52.43       52.90      5.95 o 
   4   0   9       43.54       43.37      6.48 o 
   6   0   9       42.33       43.29      6.78 o 
   8   0   9       42.75       46.88      7.39 o 
   0   1   9      301.61      328.90     14.86 o 
   1   1   9        0.30        2.86      1.34 o 
   3   1   9       15.55       19.82      4.42 o 
   4   1   9      186.34      173.87      7.78 o 
   5   1   9       38.02       34.56      4.31 o 
   6   1   9       52.40       49.94      4.70 o 
   7   1   9        3.67        4.85      1.67 o 
   8   1   9       42.22       53.65      5.03 o 
   9   1   9        6.79        7.17      3.16 o 
   1   2   9      118.41      110.86      6.22 o 
   2   2   9       34.92       44.57      4.25 o 
   5   2   9       46.78       46.04      7.01 o 
   6   2   9       18.71       16.04      3.00 o 
   7   2   9       12.21       18.98      3.29 o 
   8   2   9       25.97       23.88      3.77 o 
   9   2   9        6.96       12.34      2.60 o 
   0   3   9       52.92       59.45      6.48 o 
   1   3   9        8.18        9.11      2.18 o 
   2   3   9       74.44       79.77      5.39 o 
   3   3   9       32.24       35.89      4.34 o 
   4   3   9       52.95       54.35      6.48 o 
   6   3   9       38.78       43.22      7.16 o 
   7   3   9       42.03       42.99      7.24 o 
   8   3   9       50.02       52.67      4.96 o 
   9   3   9        6.90        9.12      2.29 o 
   1   4   9      207.31      208.61     14.56 o 
   2   4   9        3.19        4.77      1.64 o 
   3   4   9      151.96      141.27      7.35 o 
   4   4   9       30.99       40.17      4.10 o 
   5   4   9      193.75      186.29     12.65 o 
   6   4   9       19.52       18.14      5.03 o 
   7   4   9       17.81       18.06      4.88 o 
   8   4   9        2.79        7.16      3.05 o 
   0   5   9       23.47       13.72      4.04 o 
   1   5   9        9.05       14.39      2.69 o 
   2   5   9       10.83       11.97      2.43 o 
   3   5   9       25.97       30.97      4.42 o 
   4   5   9       18.53       29.36      4.42 o 
   5   5   9       39.91       38.05      7.77 o 
   6   5   9       12.96       13.64      4.19 o 
   7   5   9       68.14       64.01      5.77 o 
   1   6   9       98.61       82.74      5.85 o 
   2   6   9        7.44       12.65      4.69 o 
   3   6   9      103.45      105.31      6.68 o 
   4   6   9       27.99       30.24      4.08 o 
   5   6   9      115.11      120.33      7.17 o 
   0   7   9       23.20       30.49      5.87 o 
   1   7   9       25.97       29.86      4.28 o 
   2   7   9       31.24       34.72      4.61 o 
   3   7   9        6.36       11.13      2.56 o 
   4   0  10       51.90       64.86      7.01 o 
   1   1  10       21.73       26.14      5.41 o 
   2   1  10       89.53      113.88      9.38 o 
   3   1  10       28.74       31.10      6.17 o 
   4   1  10       31.81       37.81      6.63 o 
   5   1  10       11.10       16.85      4.42 o 
   0   2  10      214.58      244.06     13.87 o 
   1   2  10       11.63       18.45      4.50 o 
   2   2  10       78.36       90.63      8.69 o 
   3   2  10       43.54       49.47      7.77 o 
   4   2  10       23.91       24.62      4.12 o 
   1   3  10      141.62      149.53      7.83 o 
   2   3  10       23.80       33.00      6.48 o 
   3   3  10      154.76      160.75     11.89 o 
   0   4  10       21.68       25.69      6.10 o 
                                                 
